# Supplementary material for: A data-centric investigation on the challenges of machine learning methods for bridging life cycle inventory data gaps
Source: J Ind Ecol. 2025 Apr 21;29(3):955–66. doi: 10.1111/jiec.70022 (PMC13111514; doi:10.1111/jiec.70022)
Supplement: Supplementary file 1 — Supporting info item [file 44498_2025_2903024_MOESM1_ESM.xlsx]

## Sheet: Cover sheet
Supporting Information
Title: A Data-Centric Investigation on the Challenges of Machine Learning Methods for Bridging Life Cycle Inventory Data Gaps
Authors: Bu Zhao1, Jitong Jiang2, Ming Xu3, Qingshi Tu4,*
Institutions:
1 Department of Environmental and Sustainable Engineering, University at Albany, State University of New York, NY, USA
2 School for Statistics, University of Washington, WA, USA
3. School of Environment, Tsinghua University, Beijing, China
4 Sustainable Bioeconomy Research Group, Department of Wood Science, The University of British Columbia, Vancouver, BC, Canada
*Corresponding Author: Qingshi Tu, Sustainable Bioeconomy Research Group, Department of Wood Science, The University of British Columbia, Vancouver, Canada;
Email: qingshi.tu@ubc.ca
This supporting information provides the data from Figure1-7 and S1, Table S1, and Figure S1-S3.

## Sheet: Data_for_Figure1
Flow_Index	Appearance_Counts
71	66
109	3
110	3
111	3
112	3
129	3
130	3
131	3
132	3
133	65
249	64
284	3
287	2
288	2
290	2
292	4
293	3
303	2
370	65
371	65
412	2
413	2
414	2
415	2
416	2
417	2
418	4
419	4
420	3
421	2
422	4
423	2
424	2
425	4
426	2
427	2
428	2
429	3
431	2
432	2
433	2
434	2
435	2
436	2
437	2
438	2
439	3
440	4
441	3
442	4
443	3
444	4
445	3
446	3
447	3
448	3
449	3
450	3
451	3
453	5
454	5
455	5
456	5
457	3
458	4
459	5
460	3
461	4
462	3
463	3
464	5
465	3
466	2
467	4
468	3
469	5
470	4
471	5
472	4
473	4
474	4
475	5
476	4
477	5
478	3
479	4
480	4
481	3
482	2
483	3
484	4
485	5
486	3
487	4
488	3
489	3
490	5
491	5
492	4
493	3
494	5
495	3
496	4
497	3
498	5
499	4
500	2
501	4
502	4
503	4
504	4
505	3
506	3
507	3
508	3
509	3
510	3
511	3
512	3
513	5
514	5
515	5
516	4
517	13
518	3
519	2
520	4
521	16
522	5
523	5
524	3
525	3
526	4
527	2
528	3
529	2
530	3
531	3
532	2
533	2
534	3
535	4
536	5
537	5
538	4
539	4
540	3
541	4
542	3
543	3
544	3
545	3
546	3
547	3
548	3
549	3
550	21
551	2
552	3
553	5
554	13
555	3
556	5
557	4
558	6
559	3
560	4
561	5
562	3
563	4
564	5
565	3
566	3
567	2
568	5
569	3
570	2
571	4
572	4
573	3
574	2
575	5
576	4
577	5
578	4
579	4
580	5
581	4
582	3
583	5
584	4
585	5
586	5
587	3
588	3
589	4
590	2
591	2
592	4
593	4
594	4
595	4
596	2
597	2
598	2
599	2
600	3
601	3
602	3
603	4
604	4
605	4
606	3
607	4
608	4
609	2
610	2
611	2
612	2
613	2
614	2
615	2
616	2
617	3
618	4
620	4
621	4
622	2
623	3
624	3
625	3
626	3
627	3
628	2
629	3
630	3
631	4
632	2
633	2
634	5
635	4
636	3
637	4
638	4
639	4
640	3
641	4
642	3
643	4
644	5
645	3
646	2
647	2
648	4
649	2
650	2
651	4
652	3
653	2
654	4
655	4
656	3
657	2
658	5
659	4
660	3
661	4
662	2
663	4
664	3
665	5
666	3
667	2
668	3
669	2
670	2
671	3
672	2
673	3
675	2
676	4
677	4
678	2
679	3
680	3
681	3
682	3
683	3
684	3
686	2
687	2
688	5
689	4
690	3
691	4
692	4
693	4
694	3
695	4
696	3
698	5
699	3
700	2
702	4
703	2
704	2
706	3
708	4
709	4
710	3
712	5
714	3
715	4
716	2
717	4
718	3
720	3
721	2
722	3
723	2
724	2
725	3
727	4
728	2
729	4
730	3
731	4
732	3
733	3
734	2
735	4
736	4
737	4
738	2
739	3
740	4
741	2
742	4
743	4
744	2
745	3
746	3
747	3
748	3
749	3
750	2
751	3
753	5
754	2
755	2
756	5
757	4
758	3
759	4
760	4
761	4
762	3
763	4
764	3
765	4
766	5
767	3
768	2
770	4
771	2
772	2
773	4
774	3
775	2
776	4
777	4
778	3
780	5
781	4
782	3
783	4
784	2
785	4
786	3
788	3
789	2
790	3
791	2
792	2
793	3
794	2
795	2
1149	65
1172	2
1214	67
1223	65
1392	25
1393	23
1395	36
1400	7
1402	35
1415	36
1423	2
1426	19
1445	33
1557	2
1558	2
1562	3
1564	3
1571	65
1580	65
1623	65
1629	67
1632	2
1634	2
1639	2
1641	65
1650	67
1687	5
1701	67
1708	88
1709	67
1710	14
1711	8
1712	97
1713	6
1714	91
1715	8
1716	5
1718	10
1722	8
1723	6
1725	2
1729	2
1731	34
1732	52
1734	157
1735	17
1738	153
1739	8
1741	159
1744	79
1745	88
1746	122
1747	69
1748	117
1749	7
1750	109
1751	93
1752	11
1754	20
1755	32
1756	23
1757	68
1758	4
1759	9
1760	6
1761	46
1762	44
1763	52
1765	58
1766	7
1767	17
1768	4
1769	4
1770	8
1772	238
1773	116
1774	93
1775	85
1777	119
1778	12
1781	101
1782	53
1783	24
1784	20
1785	26
1786	34
1787	4
1788	7
1789	158
1802	121
1803	105
1804	116
1805	274
1807	401
1808	27
1809	69
1810	646
1811	2
1812	409
1813	68
1814	19
1815	78
1816	215
1817	2
1818	171
1819	6
1821	6
1825	30
1826	2
1827	79
1828	14
1829	127
1830	10
1831	28
1833	3
1834	30
1835	79
1836	10
1837	13
1838	88
1840	74
1842	73
1844	104
1845	21
1846	184
1847	5
1848	6
1849	75
1850	144
1851	69
1853	4
1855	8
1859	223
1862	78
1863	76
1864	48
1865	48
1867	2
1868	2
1869	100
1870	24
1872	10
1873	8
1874	7
1875	2
1876	4
1877	4
1878	4
1879	69
1881	80
1882	78
1883	78
1884	119
1886	42
1887	80
1888	4
1889	9
1890	11
1891	2
1893	107
1894	52
1895	13
1896	5
1897	33
1899	12
1902	131
1904	6
1905	49
1906	8
1907	5
1909	3
1914	13
1915	8
1916	8
1917	8
1918	7
1919	218
1920	9
1923	42
1924	52
1930	104
1931	5
1932	117
1933	7
1935	3
1936	32
1937	56
1946	203
1947	107
1948	2
1950	72
1952	4
1954	80
1955	20
1956	171
1957	2
1958	126
1959	205
1961	6
1962	25
1963	25
1964	4
1965	24
1969	21
1970	8
1973	2
1975	58
1976	93
1977	68
1978	39
1979	52
1980	100
1981	26
1982	2
1984	3
1985	70
1986	74
1987	4
1988	16
1989	68
1990	2
1991	15
1992	158
1993	82
1994	25
1995	4
1996	17
1997	24
1998	39
1999	46
2000	25
2001	32
2003	64
2004	161
2005	83
2006	31
2007	29
2008	96
2024	438
2026	3
2029	2
2030	2
2033	6
2034	79
2036	122
2042	60
2043	116
2045	78
2046	28
2051	2
2054	66
2055	16
2059	2
2062	123
2063	130
2064	105
2067	2
2071	327
2072	45
2073	121
2074	68
2075	133
2076	77
2077	76
2078	2
2080	1062
2081	32
2082	814
2083	618
2086	25
2087	2
2088	6
2089	78
2090	218
2091	169
2092	6
2094	110
2095	8
2101	13
2102	76
2103	227
2104	2
2112	91
2117	176
2118	77
2121	96
2123	145
2124	11
2125	9
2127	2
2128	10
2129	13
2130	174
2131	9
2132	17
2134	67
2136	77
2138	75
2140	137
2141	87
2142	19
2143	13
2147	114
2149	26
2150	20
2152	80
2159	69
2160	54
2161	437
2162	171
2163	10
2164	2
2165	19
2166	8
2168	8
2169	76
2170	77
2171	217
2173	71
2175	15
2176	116
2177	27
2178	6
2179	2
2181	8
2182	674
2183	121
2185	2
2186	293
2187	12
2189	30
2191	8
2195	90
2196	27
2197	3
2198	33
2200	15
2201	2
2203	14
2204	68
2205	72
2206	81
2208	30
2209	15
2210	6
2211	180
2212	73
2213	66
2214	2
2223	2
2224	2
2227	76
2228	6
2230	29
2231	6
2232	18
2233	9
2234	762
2235	223
2238	15
2239	4
2240	6
2242	4
2244	22
2246	79
2249	20
2250	58
2251	14
2252	13
2253	40
2255	28
2257	85
2258	34
2259	63
2260	12
2261	14
2262	12
2263	73
2264	109
2265	110
2270	168
2271	3
2272	3
2273	3
2274	3
2275	15
2276	53
2277	11
2280	5
2281	79
2282	69
2285	152
2286	2
2287	6
2288	97
2289	44
2290	95
2291	12
2292	67
2293	13
2294	11
2295	25
2296	78
2297	76
2298	68
2299	4
2303	15
2304	15
2305	15
2306	15
2307	15
2308	15
2309	15
2310	15
2311	15
2312	15
2313	15
2314	15
2315	15
2316	15
2317	15
2318	15
2319	15
2320	15
2321	15
2322	15
2323	15
2324	15
2325	15
2326	15
2327	15
2328	15
2329	15
2330	15
2331	15
2332	15
2340	2
2343	5
2345	173
2346	175
2347	174
2348	174
2349	176
2350	174
2351	173
2352	173
2353	174
2354	173
2355	173
2356	173
2357	173
2358	172
2359	172
2360	180
2361	172
2362	193
2363	173
2364	172
2365	189
2366	174
2367	178
2368	174
2369	177
2370	174
2371	174
2372	174
2373	175
2374	174
2375	174
2376	174
2377	173
2378	174
2379	174
2380	174
2381	174
2382	174
2383	174
2384	175
2385	174
2386	174
2387	174
2388	173
2389	174
2390	174
2391	174
2392	174
2393	174
2394	174
2395	173
2396	174
2397	174
2398	174
2399	174
2400	174
2401	122
2402	174
2403	168
2404	174
2405	174
2406	174
2407	174
2408	174
2409	174
2410	174
2411	174
2412	172
2413	174
2414	174
2415	174
2416	3
2417	648
2418	662
2419	647
2420	662
2421	662
2422	662
2423	647
2424	647
2425	647
2426	647
2427	647
2428	647
2429	647
2430	646
2431	646
2432	647
2433	645
2434	653
2435	647
2436	646
2437	689
2438	647
2439	647
2440	662
2441	663
2442	662
2443	662
2444	662
2445	663
2446	648
2447	662
2448	662
2449	648
2450	662
2451	662
2452	647
2453	662
2454	647
2455	647
2456	662
2457	647
2458	647
2459	662
2460	662
2461	648
2462	647
2463	647
2464	662
2465	662
2466	648
2467	647
2468	662
2469	662
2470	648
2471	662
2472	662
2473	647
2474	647
2475	662
2476	648
2477	662
2478	662
2479	648
2480	647
2481	647
2482	648
2483	647
2484	647
2485	662
2486	648
2487	647
2488	11
2489	12
2490	11
2491	11
2492	11
2493	11
2494	11
2495	11
2496	11
2497	15
2498	1578
2499	1593
2500	1577
2501	1582
2502	1590
2503	1585
2504	1577
2505	1581
2506	1578
2507	1578
2508	1578
2509	1578
2510	1578
2511	1577
2512	1577
2513	1578
2514	1577
2515	1575
2516	1578
2517	1577
2518	1583
2519	1577
2520	1579
2521	1590
2522	1595
2523	1583
2524	1590
2525	1583
2526	1595
2527	1578
2528	1591
2529	1583
2530	1578
2531	1582
2532	1588
2533	1577
2534	1583
2535	1577
2536	1582
2537	1589
2538	1578
2539	1577
2540	1585
2541	1582
2542	1578
2543	1577
2544	1577
2545	1589
2546	1585
2547	1578
2548	1576
2549	1595
2550	1587
2551	1578
2552	1591
2553	1582
2554	1582
2555	1577
2556	1586
2557	1578
2558	1582
2559	1583
2560	1578
2561	1577
2562	1577
2563	1578
2564	1577
2565	1577
2566	1582
2567	1578
2568	1582
2573	8
2574	43
2575	23
2578	146
2579	100
2580	200
2583	153
2584	5
2585	18
2586	7
2588	78
2589	78
2590	2
2592	6
2593	11
2594	5
2595	180
2597	4
2599	121
2600	6
2601	135
2602	6
2604	117
2605	43
2606	81
2607	70
2608	9
2611	79
2612	75
2615	103
2616	211
2617	53
2618	76
2619	168
2621	27
2622	85
2623	145
2624	5
2625	73
2626	257
2627	74
2628	42
2629	44
2630	46
2631	71
2632	69
2633	69
2634	7
2635	5
2636	18
2637	59
2638	190
2639	101
2640	12
2641	86
2643	61
2647	2
2648	8
2649	107
2651	25
2652	12
2653	12
2654	8
2655	5
2656	145
2657	45
2660	51
2662	69
2666	105
2667	37
2668	118
2669	193
2670	7
2671	100
2672	58
2679	3
2680	89
2681	76
2682	11
2683	7
2684	224
2685	13
2688	2
2690	46
2691	6
2692	4
2694	2
2696	128
2697	10
2698	2
2699	30
2701	8
2702	8
2703	8
2704	2
2705	8
2706	2
2707	4
2708	5
2709	4
2710	12
2711	8
2712	12
2713	4
2714	2
2715	4
2726	4
2727	6
2728	4
2733	18
2735	49
2738	87
2739	20
2740	132
2741	12
2743	6
2744	15
2745	13
2747	65
2748	9
2749	18
2750	14
2751	5
2753	6
2754	7
2755	66
2760	90
2761	6
2762	145
2763	140
2764	139
2765	26
2766	45
2767	86
2768	117
2770	73
2771	2
2772	18
2774	6
2775	46
2776	37
2777	74
2779	2
2780	72
2781	71
2783	20
2786	6
2787	94
2788	13
2789	2
2791	18
2793	10
2795	13
2796	121
2797	175
2798	63
2801	83
2802	6
2804	3
2805	6
2806	4
2807	22
2808	2
2809	4
2810	24
2813	46
2814	2
2815	61
2816	6
2817	5
2818	17
2819	50
2820	123
2821	120
2822	121
2823	116
2824	122
2825	134
2826	120
2827	119
2828	120
2829	34
2830	63
2831	3
2832	26
2833	11
2834	30
2835	3
2838	10
2839	23
2840	18
2841	380
2842	210
2843	102
2844	105
2845	105
2846	10
2847	10
2848	10
2849	6
2850	6
2851	6
2852	4
2853	4
2854	4
2855	6
2856	6
2857	6
2858	4
2859	4
2860	4
2861	4
2862	4
2863	4
2864	81
2868	73
2869	2
2870	84
2872	3
2873	6
2874	2
2876	4
2877	7
2880	2
2881	2
2882	98
2883	93
2884	313
2885	318
2886	1027
2887	1017
2888	1041
2889	692
2890	706
2891	690
2892	11
2893	11
2894	11
2895	11
2896	11
2897	11
2898	11
2899	11
2900	11
2901	11
2902	11
2903	11
2904	11
2905	11
2906	11
2907	11
2908	11
2909	11
2910	11
2911	11
2912	11
2913	11
2914	11
2915	11
2916	11
2917	11
2918	11
2919	11
2920	11
2921	11
2923	118
2924	10
2925	15
2926	42
2927	106
2930	2
2931	145
2932	75
2933	17
2934	68
2935	87
2936	3
2937	38
2939	47
2940	24
2941	5
2942	3
2943	3
2944	3
2945	3
2946	8
2948	108
2949	375
2950	48
2951	149
2952	247
2953	38
2954	195
2955	5
2956	20
2957	26
2958	2
2962	7
2969	5
2970	5
2971	5
2977	5
2978	5
2979	5
2985	5
2986	5
2987	5
2993	5
2994	5
2996	3
2997	2
2998	72
2999	15
3001	11
3002	42
3003	24
3004	9
3005	24
3006	274
3010	412
3011	120
3012	80
3013	228
3014	11
3015	44
3016	47
3017	39
3018	5
3019	2
3020	2
3021	2
3024	44
3026	78
3027	2
3028	4
3029	277
3030	37
3031	16
3032	8
3033	26
3034	6
3035	182
3036	4
3038	53
3039	11
3040	43
3041	105
3042	133
3043	104
3044	105
3045	105
3046	104
3047	104
3048	105
3049	104
3050	104
3051	2
3054	192
3059	5
3060	160
3061	5
3062	26
3064	82
3065	117
3066	27
3069	21
3071	2
3086	100
3089	4
3090	76
3091	5
3092	218
3095	3
3096	50
3103	138
3104	6
3105	89
3106	6
3107	29
3108	21
3110	118
3111	170
3112	4
3113	208
3114	254
3115	65
3116	118
3117	38
3118	137
3119	19
3120	14
3122	65
3123	85
3124	167
3125	3
3126	3
3128	2
3129	4
3131	10
3132	2
3133	6
3134	77
3136	16
3137	8
3138	20
3139	33
3140	2
3142	131
3143	209
3144	1173
3160	23
3161	8
3162	97
3163	84
3164	68
3165	62
3166	57
3167	3
3168	4
3170	6
3171	67
3173	3
3174	20
3175	7
3176	3
3177	20
3178	33
3179	2
3181	6
3183	2
3185	4
3186	5
3187	4
3188	2
3189	4
3190	8
3192	2
3194	10
3195	6
3196	8
3197	17
3198	2
3199	3
3200	2
3201	6
3203	3
3205	10
3206	166
3207	3
3208	112
3209	25
3210	38
3211	27
3213	4
3214	96
3216	4
3217	5
3218	11
3219	10
3220	10
3221	22
3223	4
3226	137
3227	2
3229	21
3230	88
3231	7
3232	236
3233	203
3234	43
3235	35
3237	27
3238	33
3240	10
3241	10
3242	10
3244	2
3250	6
3251	4
3252	7
3253	243
3254	6
3255	2
3256	110
3260	4
3261	5
3262	4
3263	69
3265	8
3266	45
3267	38
3268	8
3269	2
3271	11
3272	17
3273	6
3274	22
3275	21
3276	7
3277	2
3278	2
3279	23
3280	2
3282	4
3283	2
3284	9
3285	56
3287	4
3288	4
3289	4
3290	4
3291	3
3293	9
3294	2
3295	2
3296	14
3297	11
3298	2
3299	115
3300	12
3301	66
3302	22
3303	2
3304	9
3305	9
3306	10
3307	22
3309	39
3310	5
3311	12
3312	6
3313	6
3314	409
3315	82
3316	208
3317	2
3321	45
3322	12
3323	12
3327	163
3328	163
3329	167
3330	162
3331	157
3332	163
3333	163
3334	163
3335	163
3336	163
3337	163
3338	163
3339	163
3340	163
3341	163
3342	163
3343	160
3344	163
3345	163
3346	163
3347	169
3348	2
3349	116
3350	22
3351	79
3352	2
3353	2
3355	5
3356	52
3357	47
3359	42
3361	221
3362	262
3363	27
3364	11
3365	196
3366	255
3367	4
3368	6
3369	9
3370	69
3373	36
3374	4
3375	5
3376	113
3377	25
3378	26
3380	25
3381	55
3383	20
3384	20
3385	24
3386	29
3387	3
3388	2
3389	2
3390	2
3394	124
3395	15
3396	77
3399	2
3401	16
3402	23
3403	51
3404	78
3405	10
3406	10
3407	49
3408	98
3409	25
3411	2
3412	70
3413	66
3414	97
3417	4
3418	4
3419	4
3420	4
3421	4
3422	4
3427	2
3428	2
3429	2
3430	2
3432	2
3436	3
3438	8
3439	8
3443	4
3445	79
3447	77
3450	44
3451	234
3452	65
3453	94
3454	247
3455	66
3456	31
3460	18
3461	95
3462	10
3463	6
3464	74
3465	73
3466	73
3467	73
3468	93
3470	8
3472	14
3473	125
3474	45
3475	2
3477	78
3479	121
3480	81
3481	141
3485	96
3486	12
3488	54
3489	18
3491	36
3493	11
3494	5
3495	2
3498	97
3500	6
3501	10
3502	38
3503	22
3504	21
3505	126
3509	5
3510	103
3511	2
3512	37
3514	121
3515	129
3516	36
3519	13
3520	5
3521	151
3522	69
3523	6
3524	6
3525	132
3526	152
3527	16
3528	6
3529	101
3530	10
3531	55
3532	71
3533	71
3534	71
3535	13
3536	13
3537	13
3538	13
3539	13
3540	13
3541	3
3542	2
3543	6
3544	4
3545	2
3546	4
3547	4
3548	10
3550	4
3551	4
3552	10
3553	67
3554	2
3555	2
3556	7
3557	2
3558	6
3559	18
3560	13
3561	13
3562	13
3563	13
3564	13
3565	32
3566	13
3567	13
3568	13
3569	33
3570	32
3572	90
3574	6
3575	39
3578	20
3579	4
3580	6
3581	5
3582	18
3583	53
3584	88
3586	96
3587	210
3588	32
3590	7
3591	5
3592	8
3593	27
3594	97
3595	58
3596	84
3597	30
3598	19
3599	29
3602	26
3603	17
3604	8
3607	97
3608	9
3609	52
3610	94
3611	92
3613	143
3615	525
3616	82
3617	215
3619	46
3620	75
3621	14
3622	11
3623	91
3624	245
3628	183
3629	6
3630	31
3631	22
3632	77
3633	171
3634	9
3635	2
3636	131
3637	133
3638	179
3639	201
3640	238
3641	2
3642	83
3643	23
3644	83
3645	51
3646	7
3647	69
3648	70
3649	73
3650	127
3652	114
3653	87
3655	11
3656	84
3657	9
3658	9
3659	22
3660	2
3661	3
3662	2
3663	4
3665	2
3666	154
3668	10
3670	12
3671	8
3672	8
3673	87
3674	82
3675	63
3676	77
3678	2
3680	55
3681	34
3682	4
3685	6
3686	50
3689	23
3690	23
3691	63
3694	37
3695	37
3696	43
3697	44
3698	34
3699	50
3700	45
3702	115
3703	139
3704	13
3705	24
3706	18
3707	16
3708	119
3710	49
3711	18
3713	148
3714	254
3715	208
3716	16
3717	118
3718	4
3719	2
3721	177
3722	16
3724	42
3726	18
3728	2
3729	7
3730	2
3731	65
3732	162
3733	189
3734	2
3735	69
3736	23
3737	8
3738	73
3740	63
3741	4
3742	6
3743	26
3744	91
3745	168
3746	250
3748	4
3749	24
3750	95
3751	9
3752	10
3753	6
3754	10
3755	8
3756	10
3757	9
3758	74
3759	13
3760	67
3761	2
3762	18
3763	89
3767	131
3768	38
3769	27
3770	91
3771	179
3772	73
3773	72
3774	568
3775	8
3777	246
3778	102
3779	12
3780	237
3781	26
3787	83
3788	2
3790	22
3791	6
3792	6
3793	28
3794	39
3795	28
3796	12
3797	125
3798	22
3799	2
3800	2
3802	81
3803	32
3804	56
3805	43
3806	207
3808	66
3809	180
3810	182
3811	104
3812	23
3813	46
3814	90
3816	77
3818	8
3820	4
3821	6
3824	8
3825	7
3826	10
3827	4
3828	4
3829	4
3833	72
3835	186
3837	42
3838	37
3839	44
3840	3
3841	13
3842	13
3843	75
3844	76
3848	2
3849	2
3852	2
3853	2
3856	6
3857	2
3860	30
3861	2
[truncated: 3,243 more rows]

## Sheet: Data_for_Figure2
ISIC_Classification_Name	Process_Counts
Manufacture of basic chemicals	1069
Electric power generation, transmission and distribution	699
Treatment and disposal of non-hazardous waste	468
Treatment and coating of metals; machining	212
Steam and air conditioning supply	211
Sawmilling and planing of wood	195
Manufacture of electronic components and boards	193
Manufacture of basic precious and other non-ferrous metals	177
Construction of other civil engineering projects	173
Manufacture of plastics and synthetic rubber in primary forms	162
Materials recovery	157
Support activities for crop production	141
Manufacture of cement, lime and plaster	137
Treatment and disposal of hazardous waste	135
Growing of cereals (except rice), leguminous crops and oil seeds	132
Manufacture of pesticides and other agrochemical products	132

## Sheet: Data_for_Figure3
Flow_Index	Magnitude
71	0.35843
109	1.0502
110	1.0502
111	1.0466
112	1.0466
129	1.0866
130	1.0866
131	1.0801
132	1.0801
133	0.00074933
249	0.00024598
284	0.694
287	0.694
288	0.694
290	0.694
292	0.694
293	0.694
303	2.97
370	1
371	1
412	0.92163
413	0.42051
414	0.63925
415	0.81816
416	0.078851
417	0.9002
418	3.1882e-05
419	2.9678e-05
420	0.016122
421	0.060454
422	0.018251
423	0.0026621
424	0.029754
425	0.0042572
426	0.00052619
427	1.4747e-05
428	0.00088371
429	0.020794
431	1.0336
432	0.10244
433	0.62236
434	0.36014
435	0.9294
436	0.23215
437	0.83582
438	0.12999
439	0.018126
440	0.043121
441	0.0023
442	0.017338
443	5.2125e-05
444	0.00060308
445	0.00064426
446	9.0721e-05
447	2.4171e-05
448	0.00044712
449	0.00014705
450	0.00028101
451	0.00061686
453	0.0045919
454	0.010406
455	0.0088768
456	0.0089095
457	9.2476e-06
458	0.011302
459	0.01546
460	0.00097151
461	0.03621
462	0.012124
463	0.019066
464	0.019109
465	0.0070379
466	0.0059588
467	0.31293
468	0.0037947
469	0.0068221
470	0.016299
471	0.004461
472	0.011407
473	0.0020999
474	0.014667
475	0.00098769
476	0.0134
477	0.0074566
478	0.0035001
479	0.00019599
480	0.036599
481	0.012153
482	0.50603
483	0.036812
484	0.14972
485	0.12888
486	0.016144
487	0.18678
488	0.13848
489	0.19105
490	0.342
491	0.017578
492	0.40793
493	0.11949
494	0.090833
495	0.015209
496	0.11962
497	0.0077067
498	0.98329
499	0.032999
500	0.62143
501	0.0042999
502	0.044617
503	0.026999
504	0.074398
505	0.19954
506	0.028098
507	0.9633
508	0.0074861
509	0.045543
510	0.62
511	0.087034
512	0.75
513	0.0066108
514	0.0057906
515	0.027152
516	0.058047
517	4586700
518	0.001973
519	0.001468
520	0.052938
521	1140000
522	0.095799
523	0.037283
524	0.0071084
525	0.093126
526	0.00039699
527	0.66915
528	0.005719
529	0.78634
530	0.085734
531	0.081959
532	0.051925
533	0.50603
534	0.14725
535	0.44914
536	20.028
537	0.23938
538	0.0052767
539	0.080286
540	0.064576
541	0.74714
542	0.79815
543	0.11239
544	0.029944
545	0.55392
546	0.18217
547	0.38
548	0.34814
549	0.7642
550	0.3197
551	0.43463
552	0.25
553	0.019832
554	29.154
555	0.00079143
556	0.052708
557	0.17416
558	0.092339
559	7.5122e-05
560	0.014284
561	0.061151
562	0.0078921
563	0.0083233
564	0.0059603
565	0.035447
566	0.016449
567	0.026724
568	0.051093
569	0.060838
570	0.0058694
571	0.049689
572	0.02631
573	0.030827
574	0.17037
575	0.0010565
576	0.133
577	0.016132
578	0.10278
579	0.016999
580	0.29371
581	0.23426
582	0.43393
583	0.38319
584	0.109
585	0.25598
586	0.11181
587	0.028433
588	0.093122
589	0.0015899
590	0.035755
591	0.067732
592	0.29799
593	8.2981e-13
594	4.2257e-13
595	5.8442e-13
596	0.0097148
597	0.13037
598	1.0458
599	0.032747
600	0.5464
601	0.56894
602	0.028099
603	0.38082
604	0.0873
605	0.25
606	0.26171
607	0.48933
608	0.32793
609	0.00038135
610	0.015342
611	0.090206
612	4.1746e-05
613	4.6647e-05
614	0.0027377
615	0.0005269
616	0.0013548
617	2.0392e-05
618	0.0019388
620	0.00024589
621	0.00031087
622	0.0002011
623	0.0015972
624	0.00057222
625	0.00044076
626	0.00019911
627	0.050941
628	0.00065569
629	0.0033965
630	0.00092723
631	3.9678e-05
632	2.9355e-05
633	0.0011546
634	0.00040646
635	0.01136
636	0.10668
637	0.042058
638	0.00032229
639	0.00090422
640	0.0017655
641	0.0098516
642	0.0050792
643	0.0013286
644	5.7329e-05
645	0.011641
646	0.0082841
647	0.001047
648	0.0056853
649	0.00020147
650	1.1464e-05
651	0.005383
652	0.001519
653	0.00043047
654	0.013809
655	9.6418e-05
656	1.9591e-05
657	3.2637e-05
658	0.00015062
659	0.0056704
660	0.00063348
661	3.7502e-07
662	1.4016e-07
663	0.0028514
664	0.00010026
665	0.00025837
666	0.0085323
667	0.00092628
668	0.01146
669	0.00010026
670	2.3828e-06
671	0.0059426
672	3.1601e-06
673	3.2198e-05
675	0.0036409
676	0.00081142
677	0.00099838
678	0.00018307
679	0.0023
680	0.000824
681	0.0006347
682	0.00028671
683	0.073356
684	0.0048909
686	8.1922e-05
687	0.0014635
688	0.00056648
689	0.0061001
690	0.018999
691	0.0016734
692	0.0015654
693	0.00022605
694	0.0035701
695	0.018627
696	0.00072561
698	0.00027518
699	0.044447
700	0.0032799
702	0.0010442
703	0.00035323
704	5.315e-05
706	0.0023985
708	0.0018088
709	0.00267
710	0.00030933
712	0.001023
714	0.00022623
715	4.6783e-05
716	3.9537e-06
717	2.7684e-05
718	1.4323e-05
720	0.0012189
721	0.00019476
722	0.0016371
723	0.00059615
724	0.00014932
725	0.00084894
727	0.00023769
728	2.851e-05
729	0.00014025
730	0.04614
731	0.00024437
732	0.004904
733	0.00097007
734	5.7563e-05
735	0.0057793
736	2.9667e-05
737	0.0011212
738	0.0070603
739	0.00091336
740	0.029846
741	0.01604
742	0.006893
743	0.0016799
744	0.0010027
745	0.017399
746	0.0062334
747	0.0048014
748	0.0021689
749	0.55492
750	0.0085453
751	0.036999
753	0.00020677
754	0.0005714
755	0.002105
756	0.0022275
757	0.052452
758	0.036536
759	0.067717
760	0.0014131
761	0.010172
762	0.0093765
763	0.012915
764	0.020583
765	0.0020694
766	0.0054004
767	0.031042
768	0.0071596
770	0.0098457
771	0.0020069
772	0.00097754
773	0.017523
774	0.068037
775	0.00073928
776	0.022676
777	0.0046206
778	0.0087746
780	0.0051023
781	0.1262
782	0.0064174
783	4.6596e-05
784	1.7462e-06
785	0.0098416
786	0.0004063
788	0.034576
789	0.0036291
790	0.046439
791	0.0020134
792	0.00011332
793	0.024082
794	0.00014048
795	0.002018
1149	1.0006
1172	0.42
1214	1
1223	0.97251
1392	5252.3
1393	1.2347
1395	42.665
1400	2.1329
1402	22.205
1415	1067.7
1423	2.47
1426	0.023921
1445	31.959
1557	1
1558	1
1562	0.99895
1564	1.0854
1571	0.33059
1580	0.7163
1623	0.70779
1629	1
1632	1
1634	1
1639	1
1641	0.20473
1650	0.33059
1687	0.39564
1701	0.2548
1708	0.000665
1709	0.0125
1710	1.0941
1711	0.025838
1712	0.9
1713	0.045262
1714	1.1299
1715	0.015671
1716	0.93191
1718	0.11327
1722	0.077111
1723	1.345
1725	0.71255
1729	1.0685
1731	2.5126
1732	0.00070068
1734	1.27
1735	1.3765
1738	9.9334
1739	0.11563
1741	4.8922
1744	1.05
1745	0.50298
1746	0.31
1747	0.012496
1748	1.0412
1749	0.74655
1750	7.3311
1751	8300
1752	2.9195e-06
1754	0.28999
1755	1.5355
1756	3.76
1757	26.6
1758	13.6
1759	9e-08
1760	0.00016526
1761	11.993
1762	1.9988
1763	11.992
1765	17.989
1766	2.61
1767	2.0304e-06
1768	3.16e-10
1769	2.39e-09
1770	8.24e-13
1772	66000
1773	7504.8
1774	0.689
1775	0.24
1777	0.073162
1778	0.74355
1781	19.121
1782	1.7026e-09
1783	17
1784	0.025495
1785	2.5855e-08
1786	1.53
1787	1.9822e-09
1788	8.47
1789	958.26
1802	115.22
1803	9.2213
1804	6841.9
1805	33.617
1807	218940
1808	0.3525
1809	1.086
1810	6595300
1811	1.0416
1812	180
1813	0.0013088
1814	49.279
1815	1.8678
1816	242.98
1817	2.262
1818	1.3252
1819	0.18224
1821	6.0573e-08
1825	0.9
1826	0.1
1827	0.26
1828	0.82264
1829	9108.6
1830	2.5e-10
1831	5.2729e-07
1833	4.9923
1834	0.448
1835	0.37977
1836	0.52714
1837	0.42853
1838	3.3936
1840	0.0033378
1842	0.99978
1844	0.0033833
1845	1.03
1846	30.481
1847	7.7099e-05
1848	0.0010475
1849	0.066269
1850	1.9572
1851	0.12555
1853	4.21
1855	0.00018312
1859	106.7
1862	0.23049
1863	0.47312
1864	0.009208
1865	0.0057143
1867	1.28e-09
1868	1.05e-09
1869	270
1870	18.485
1872	0.18217
1873	1
1874	1
1875	1
1876	0.067042
1877	0.031522
1878	0.019312
1879	0.70474
1881	0.032077
1882	0.59606
1883	0.050802
1884	4.2132
1886	0.0079737
1887	2.53
1888	0.005698
1889	5.78e-11
1890	1
1891	1.5889
1893	1.0077
1894	0.0086236
1895	0.00021535
1896	0.83
1897	2.8506e-06
1899	1.181
1902	0.0004
1904	0.21179
1905	91.652
1906	2.72e-05
1907	0.36
1909	3.2343
1914	534.61
1915	1.9094
1916	0.23731
1917	1.22
1918	1
1919	35994000
1920	5e-10
1923	0.99939
1924	5.996
1930	2.3762
1931	2.78e-07
1932	1.8647
1933	2.4978
1935	1.2202
1936	4.1347e-05
1937	9.3325e-06
1946	261700
1947	155000
1948	1.9913e-10
1950	678880
1952	0.94065
1954	15252
1955	2.5
1956	326710
1957	0.3
1958	2279500
1959	1617900
1961	7.1429e-08
1962	0.653
1963	2.522e-05
1964	1.2626
1965	1.0072
1969	1.4893
1970	0.91441
1973	6.6667e-05
1975	13.234
1976	8735600
1977	2777.8
1978	3.7104
1979	0.394
1980	1497500
1981	1965600
1982	1.3353
1984	2.2222
1985	0.034035
1986	0.046872
1987	0.64597
1988	163.44
1989	0.467
1990	1.97
1991	0.37373
1992	0.093223
1993	0.47697
1994	21.067
1995	0.000116
1996	1
1997	1.2592
1998	1.4151
1999	1.6391
2000	0.36109
2001	0.49829
2003	0.369
2004	0.586
2005	0.65661
2006	0.66416
2007	0.26217
2008	7.3064
2024	4239200
2026	2.11
2029	5
2030	2.5
2033	0.0181
2034	0.30948
2036	20110
2042	5.36e-11
2043	5648.5
2045	150
2046	15.611
2051	0.001
2054	325
2055	33.786
2059	0.001
2062	8950400000
2063	8789200000
2064	4780800000
2067	0.001
2071	4988700
2072	4e-09
2073	4200
2074	0.00058422
2075	5550400
2076	0.076624
2077	0.29404
2078	1.815
2080	1.9
2081	31981000
2082	1020400
2083	125820
2086	1.4072e-06
2087	6.6667e-05
2088	5.3e-08
2089	0.0015986
2090	85
2091	1.3645
2092	1.3193
2094	1.8105
2095	0.19196
2101	2.7523e-05
2102	2.53
2103	0.035
2104	302400
2112	1.0257
2117	976
2118	0.00065944
2121	2e-10
2123	85041000
2124	2.5226
2125	0.00070338
2127	1
2128	0.01875
2129	172.26
2130	4.3554
2131	8.2797e-07
2132	1.2489
2134	0.096468
2136	720
2138	1
2140	2323.3
2141	0.0025
2142	0.53999
2143	4.0013e-09
2147	1.45
2149	2.8539e-05
2150	0.00013514
2152	4.7e-07
2159	614
2160	253620
2161	982000
2162	162730
2163	9.8364e-06
2164	0.00447
2165	3.5
2166	0.01015
2168	3
2169	0.12345
2170	0.055614
2171	125000
2173	0.163
2175	0.52463
2176	18549
2177	45.226
2178	2.775
2179	0.087023
2181	0.176
2182	52259000
2183	0.20295
2185	1.06
2186	78369
2187	1.1376
2189	1.0073
2191	2.3467
2195	5.0616
2196	2.1032
2197	1.3943
2198	0.0015998
2200	1.34
2201	0.79745
2203	0.94737
2204	0.0125
2205	0.925
2206	0.749
2208	9.7568e-05
2209	6.41
2210	0.99869
2211	31981000
2212	1329800
2213	0.0033174
2214	1
2223	145000
2224	145000
2227	0.017438
2228	0.00921
2230	0.00026504
2231	0.24978
2232	1.2921
2233	0.60585
2234	9992800000
2235	9992800000
2238	0.028301
2239	1.58
2240	3.6913
2242	0.53801
2244	0.22994
2246	0.34477
2249	0.80285
2250	0.00095207
2251	1
2252	0.044904
2253	0.22129
2255	0.0001
2257	0.5017
2258	0.98562
2259	0.99671
2260	1.9026e-05
2261	1.9026e-05
2262	0.68968
2263	9.2465e-08
2264	0.0010179
2265	0.14345
2270	8350200
2271	0.000253
2272	0.000253
2273	0.000265
2274	395
2275	9.999
2276	0.35385
2277	0.01756
2280	0.40984
2281	1.0068
2282	0.00094068
2285	5.5436e-06
2286	1e-09
2287	0.0051
2288	0.245
2289	119.93
2290	28.4
2291	2.3474e-09
2292	0.0041808
2293	1.195
2294	0.53285
2295	46.188
2296	0.65501
2297	0.56379
2298	4.4
2299	2.61
2303	0.002059
2304	0.0040738
2305	4.4143e-05
2306	2.8183e-06
2307	2.6151e-05
2308	9.1882e-05
2309	7.6421e-06
2310	3.0833e-10
2311	0.006199
2312	5.9909e-05
2313	0.026691
2314	0.0055463
2315	0.0045751
2316	0.0014
2317	0.010654
2318	0.0083399
2319	0.00060224
2320	0.0093174
2321	0.0060686
2322	0.00014577
2323	0.00013558
2324	0.0083841
2325	0.00036891
2326	0.00075674
2327	0.0016869
2328	0.0018244
2329	0.0064954
2330	0.00011036
2331	6.4494e-05
2332	0.0024181
2340	1.59
2343	0.1639
2345	136210
2346	424350
2347	1047400
2348	68912
2349	483860
2350	223690
2351	2485400
2352	191470
2353	434080
2354	229700
2355	154600
2356	115410
2357	162990
2358	2471.5
2359	1032.9
2360	1045300
2361	5858.4
2362	850770
2363	76294
2364	2366.9
2365	328810
2366	293190
2367	14348000
2368	433500
2369	3088600
2370	234820
2371	1499900
2372	464250
2373	2629900
2374	4172900
2375	1901300
2376	301240
2377	216260
2378	101900
2379	207030
2380	706100
2381	143480
2382	3952300
2383	1027500
2384	1708200
2385	5204700
2386	2161700
2387	48676
2388	43368
2389	4477200
2390	1254800
2391	462380
2392	612960
2393	649920
2394	5914500
2395	161320
2396	710940
2397	277480
2398	18241000
2399	285860
2400	220920
2401	4817100
2402	976490
2403	789050
2404	21301000
2405	105160
2406	173490
2407	4184200
2408	714620
2409	962110
2410	6850300
2411	1123600
2412	21949
2413	911800
2414	14848000
2415	1177700
2416	0.03
2417	23.972
2418	279.24
2419	807.66
2420	38.816
2421	392.42
2422	141.88
2423	1544.1
2424	113.76
2425	251.15
2426	145.63
2427	85.182
2428	171.46
2429	104.42
2430	1.6048
2431	0.67048
2432	632.17
2433	0.19853
2434	991.64
2435	43.306
2436	1.5333
2437	67799
2438	197.01
2439	10755
2440	278.63
2441	2474.2
2442	157.75
2443	1243.8
2444	381.07
2445	2126.6
2446	734.44
2447	1618.1
2448	271.63
2449	37.988
2450	76.792
2451	174.15
2452	473.85
2453	120.65
2454	2512.4
2455	633.97
2456	1465.4
2457	3510.8
2458	1462.7
2459	29.875
2460	34.167
2461	785.76
2462	786.58
2463	357.84
2464	521.22
2465	534.24
2466	918.63
2467	106.26
2468	593.56
2469	227.77
2470	3240.5
2471	230.32
2472	135.38
2473	3110.4
2474	660.75
2475	607.74
2476	3786.7
2477	59.603
2478	117.74
2479	733.66
2480	488.11
2481	605.71
2482	1202.9
2483	765.1
2484	13.497
2485	701.27
2486	2610.6
2487	780.36
2488	17.897
2489	14.369
2490	14.369
2491	17.173
2492	17.173
2493	17.173
2494	14.369
2495	17.173
2496	14.369
2497	1.7955
2498	96875000
2499	4140500000
2500	3268400000
2501	594550000
2502	5837200000
2503	2123900000
2504	6386300000
2505	464730000
2506	1020400000
2507	592040000
2508	346880000
2509	695830000
2510	426910000
2511	6519700
2512	2719000
2513	2558300000
2514	805470
2515	1870400000
2516	175420000
2517	6227400
2518	4036600000
2519	800960000
2520	43468000000
2521	4107800000
2522	36606000000
2523	2441100000
2524	18188000000
2525	5605400000
2526	31537000000
2527	2967700000
2528	24045000000
2529	4011100000
2530	153480000
2531	1137600000
2532	2593300000
2533	1934500000
2534	1780900000
2535	10352000000
2536	2640600000
2537	21728000000
2538	14227000000
2539	5879500000
2540	435950000
2541	514880000
2542	3175300000
2543	3264000000
2544	1435000000
2545	7805200000
2546	7900200000
2547	3712300000
2548	431880000
2549	8803300000
2550	3395400000
2551	13095000000
2552	3440500000
2553	2044900000
2554	12760000000
2555	2687500000
2556	9109200000
2557	15302000000
2558	875830000
2559	1724800000
2560	2964800000
2561	1973800000
2562	2498200000
2563	4861000000
2564	3117800000
2565	56485000
2566	10482000000
2567	10531000000
2568	3178900000
2573	0.0094393
2574	2e-08
2575	499.17
2578	149970
2579	10.705
2580	149970
2583	4.41
2584	1
2585	33.686
2586	2.61
2588	20.904
2589	41.808
2590	5.6818e-05
2592	1.015
2593	0.29699
2594	2.8495
2595	73000
2597	0.12494
2599	9.2909e-10
2600	4.7299
2601	23.4
2602	0.47023
2604	0.041352
2605	0.0837
2606	1.9119
2607	0.0667
2608	0.15
2611	0.15109
2612	1.73
2615	0.83102
2616	40946000
2617	1.8
2618	1.02
2619	38
2621	0.69766
2622	1.0016
2623	0.0015891
2624	10.5
2625	0.2467
2626	216750000
2627	3700000
2628	11.992
2629	0.99939
2630	17.989
2631	0.89999
2632	0.89999
2633	0.89999
2634	1
2635	1
2636	48715000
2637	6.67e-09
2638	620180
2639	340.47
2640	0.0742
2641	1.05
2643	4.6019
2647	1
2648	1
2649	0.386
2651	0.62831
2652	0.309
2653	12600
2654	0.32
2655	0.014293
2656	0.0088602
2657	261.26
2660	5300000
2662	0.0068678
2666	0.020216
2667	3.9991e-10
2668	26078
2669	7199.9
2670	58.3
2671	0.37295
2672	19.988
2679	0.781
2680	2.053
2681	0.71543
2682	7.9212
2683	0.25123
2684	0.12901
2685	5.0793e-10
2688	2.1649e-05
2690	0.056
2691	0.14671
2692	1.4
2694	5.6818e-05
2696	2.33
2697	0.024031
2698	5.6818e-05
2699	0.11127
2701	0.022965
2702	0.13615
2703	0.4615
2704	2.43e-11
2705	0.0062336
2706	0.000257
2707	7.5264e-06
2708	1
2709	8.0476e-08
2710	0.99964
2711	1
2712	0.39856
2713	3.0864e-07
2714	1.5432e-06
2715	9.2593e-08
2726	3.7037e-07
2727	1.1023e-06
2728	3.0864e-08
2733	3.6568e-05
2735	2.7702e-05
2738	4.8576e-08
2739	2.9167e-05
2740	0.00011708
2741	1.3889e-07
2743	0.010979
2744	7.326e-07
2745	5.26
2747	8.34e-10
2748	3.2112e-11
2749	1.9161e-11
2750	1.25e-09
2751	5.26
2753	2.3782e-09
2754	2.3782e-10
2755	0.75634
2760	0.84785
2761	2e-07
2762	499210
2763	28204
2764	493370
2765	93.802
2766	9.9998e-09
2767	14.172
2768	50.034
2770	0.37988
2771	1
2772	0.68795
2774	0.91235
2775	18.161
2776	277.95
2777	0.00592
2779	0.89783
2780	0.0007
2781	0.01082
2783	4.59e-08
2786	0.49414
2787	7491.7
2788	1.0342
2789	0.0011594
2791	0.016
2793	5.3441
2795	2.5854
2796	777000000
2797	167980000000
2798	1.6545e-10
2801	0.0072594
2802	0.00038462
2804	0.00032848
2805	0.00035636
2806	0.00033333
2807	1.2845e-05
2808	0.00026441
2809	0.00034097
2810	0.88
2813	1.2
2814	0.352
2815	0.75012
2816	5.31e-13
2817	1.43
2818	6.6347e-10
2819	4.1736e-10
2820	2.7997
2821	20.705
2822	2.4759
2823	4.6725
2824	0.61389
2825	8.8455
2826	2.0649
2827	4.0669
2828	2.2323
2829	0.98562
2830	0.99671
2831	6.3
2832	1.2845e-05
2833	5.1282e-05
2834	0.139
2835	0.00035679
2838	0.73475
2839	0.0014245
2840	1.25e-09
2841	47500
2842	6.8393
2843	9.2158e-09
2844	3.6902e-08
2845	3.6902e-08
2846	1.1366e-07
2847	1.1366e-07
2848	1.1366e-07
2849	8.3637e-09
2850	8.3637e-09
2851	8.3637e-09
2852	3.9412e-08
2853	3.9412e-08
2854	3.9412e-08
2855	4.2486e-08
2856	4.2486e-08
2857	4.2486e-08
2858	1.6436e-08
2859	1.6436e-08
2860	1.6436e-08
2861	1.548e-07
2862	1.548e-07
2863	1.548e-07
2864	8.9037e-09
2868	3.3813e-08
2869	10
2870	0.44
2872	3.47e-08
2873	1.11e-06
2874	6.01e-07
2876	3.26
2877	0.918
2880	0.6
2881	0.782
2882	1.67
2883	38.498
2884	151340
2885	1924.7
2886	1094900000
2887	406430000
2888	54242000000
2889	165300000
2890	165300000
2891	9703900000
2892	0.012016
2893	0.023774
2894	0.00025762
2895	1.651e-05
2896	0.0001532
2897	0.00053826
2898	4.4769e-05
2899	1.8063e-09
2900	0.036177
2901	0.00034962
2902	0.15577
2903	0.032368
2904	0.0267
2905	0.0081701
2906	0.062177
2907	0.048671
2908	0.0035146
2909	0.054375
2910	0.035551
2911	0.00085397
2912	0.00079125
2913	0.048929
2914	0.0021529
2915	0.0044163
2916	0.0098446
2917	0.010688
2918	0.037906
2919	0.00064404
2920	0.00037782
2921	0.014166
2923	40.073
2924	2.61
2925	1
2926	1.491
2927	0.00021006
2930	1.4814
2931	3.0481
2932	0.12874
2933	0.89649
2934	0.39446
2935	1.0526
2936	0.0024
2937	0.00049432
2939	1
2940	2e-05
2941	0.958
2942	0.0333
2943	0.0333
2944	0.02
2945	0.02
2946	265
2948	0.52143
2949	61.544
2950	12.231
2951	4.6333
2952	641.44
2953	3.3333
2954	0.74579
2955	3.9e-13
2956	4.0404e-13
2957	4.0404e-13
2958	8.0728e-13
2962	2.0944
2969	1
2970	1
2971	5
2977	5
2978	1
2979	1
2985	5
2986	1
2987	1
2993	5
2994	1
2996	10000
2997	1
2998	0.097577
2999	1
3001	5.5529e-06
3002	4.2021
3003	2.4999
3004	6.95e-10
3005	2.0621e-08
3006	22150000
3010	1130000000
3011	111.5
3012	2.7816e-10
3013	2500
3014	0.58088
3015	39.96
3016	2.2289
3017	0.6533
3018	0.30501
3019	9.009e-05
3020	1.0085
3021	1.0085
3024	50
3026	0.11741
3027	0.94144
3028	9e-11
3029	0.86078
3030	11.005
3031	1.6582
3032	0.3637
3033	3.1579
3034	1
3035	1484.7
3036	0.74154
3038	3.4126e-05
3039	4.4699e-05
3040	992310
3041	0.33561
3042	0.15247
3043	1.6169
3044	0.20296
3045	4.8668
3046	0.27485
3047	0.48667
3048	0.017927
3049	0.78346
3050	1.6169
3051	0.67151
3054	36.218
3059	1.1522
3060	10.531
3061	1.1522
3062	2.8539e-05
3064	0.1134
3065	24.01
3066	0.077024
3069	4
3071	373
3086	5.3972
3089	321.17
3090	0.00030321
3091	73.36
3092	39680
3095	2.4098e-05
3096	0.014071
3103	0.36414
3104	8.55e-13
3105	1.6298
3106	7.69e-13
3107	1.5163e-11
3108	1.9788
3110	382.72
3111	7.4373
3112	0.107
3113	1445.9
3114	2.4998
3115	2e-10
3116	8.607
3117	1.402
3118	5448900
3119	1.0045
3120	14.711
3122	4.006
3123	41.213
3124	0.69284
3125	3.47e-05
3126	0.0563
3128	0.795
3129	1.42
3131	1.4883
3132	6.6361
3133	0.19697
3134	0.018025
3136	0.62235
3137	0.066765
3138	7.11e-10
3139	1.3
3140	3.18e-07
3142	1
3143	0.00435
3144	200000
3160	2.4997
3161	1.8014e-10
3162	0.94998
3163	0.0035998
3164	0.909
3165	0.7
3166	1.67
3167	0.175
3168	1.28e-09
3170	7.1429e-08
3171	0.0041808
3173	2.43e-11
3174	4.59e-08
3175	2.89
3176	2.4098e-05
3177	7.11e-10
3178	1
3179	3.18e-07
3181	0.55
3183	1.8182e-05
3185	0.00010537
3186	1
3187	7.2312e-07
3188	6.1905e-05
3189	3.24e-10
3190	1.0762e-09
3192	1.69e-08
3194	0.77332
3195	1
3196	1.261
3197	5.6677
3198	1
3199	0.021471
3200	1
3201	0.0057692
3203	0.005
3205	2.3294
3206	0.38361
3207	0.37058
3208	0.333
3209	6.9295e-06
3210	2.33
3211	0.81409
3213	0.91817
3214	79992
3216	0.99969
3217	0.99947
3218	1.6e-08
3219	13.626
3220	3.6133
3221	883.07
3223	8e-10
3226	67.354
3227	0.77
3229	0.0004
3230	3.3333e-07
3231	3.4472
3232	1.3208e-06
3233	10000
3234	1564.3
3235	127440
3237	10521
3238	159390
3240	0.071909
3241	0.004931
3242	0.0073963
3244	0.0001
3250	45.833
3251	0.029042
3252	3.72e-11
3253	1.71
3254	0.18793
3255	0.76717
3256	0.39591
3260	0.05
3261	26.536
3262	0.0021775
3263	0.14663
3265	0.09404
3266	18.271
3267	0.00084481
3268	1
3269	1.33e-07
3271	1.2319e-09
3272	4.1061e-06
3273	1.7285e-06
3274	5.1263e-07
3275	9.85e-11
3276	3.33e-11
3277	1.9642e-11
3278	1e-11
3279	2.5599e-07
3280	1e-11
3282	3.45e-11
3283	6.25e-08
3284	3.33e-11
3285	6.5417e-06
3287	6.45e-12
3288	1.4701e-06
3289	1.4701e-06
3290	1.4701e-06
3291	0.032051
3293	0.87
3294	5.8824e-05
3295	5.8824e-05
3296	0.26819
3297	1.8336
3298	0.0019954
3299	0.16068
3300	0.89927
3301	0.0034247
3302	25.46
3303	1.8182e-05
3304	1.2429
3305	1.2429
3306	0.38808
3307	0.38808
3309	0.0023077
3310	0.15
3311	1
3312	1.0753
3313	1.06
3314	61361
3315	0.075587
3316	5.1228e-08
3317	0.0945
3321	1.142e-11
3322	8.4821e-08
3323	5.77
3327	0.26667
3328	0.22487
3329	1
3330	0.37791
3331	1.2282
3332	0.29744
3333	0.29891
3334	0.22256
3335	0.19821
3336	0.22256
3337	0.18231
3338	0.21256
3339	0.24308
3340	0.29744
3341	0.24308
3342	0.24615
3343	0.23692
3344	0.29891
3345	0.22256
3346	0.29744
3347	1.0655
3348	1.2526
3349	1.3184
3350	0.91362
3351	4.1
3352	1.08
3353	1.0077
3355	0.908
3356	3.7344e-07
3357	3.8159e-08
3359	3321400
3361	4077100
3362	712
3363	0.0004
3364	1.33
3365	0.05659
3366	1074.4
3367	0.39931
3368	0.66548
3369	0.006
3370	0.778
3373	8.4635e-08
3374	34.9
3375	9079.1
3376	0.0102
3377	2.63e-06
3378	2.95e-06
3380	2.53e-06
3381	3.259e-06
3383	3.7e-08
3384	3.1996e-12
3385	4.2658e-12
3386	8.0133e-11
3387	5.56e-07
3388	2.78e-08
3389	6.25e-05
3390	1e-05
3394	1268.3
3395	1.0879
3396	0.795
3399	0.9666
3401	0.79324
3402	3.6101e-11
3403	5.1095e-11
3404	8.3327e-06
3405	7.036e-08
3406	7.036e-07
3407	2.1929e-09
3408	2.861e-11
3409	1.037e-06
3411	1.3423
3412	4.3153e-09
3413	5.13e-09
3414	6.25e-05
3417	0.30777
3418	1.0207
3419	0.14661
3420	0.30777
3421	1.0207
3422	0.14661
3427	1.0085
3428	0.3431
3429	1.0293
3430	0.12476
3432	1.0085
3436	1
3438	6.9394e-05
3439	0.00068653
3443	1.0085
3445	0.00484
3447	0.00078884
3450	0.99939
3451	1842.2
3452	0.002999
3453	1.43e-09
3454	74.944
3455	1.25e-10
3456	1.995e-10
3460	1
3461	1
3462	58.824
3463	1
3464	14.593
3465	4.5146
3466	0.14299
3467	0.99997
3468	4.6836
3470	0.66131
3472	2
3473	3.7489e-09
3474	5.44e-11
3475	0.604
3477	14.383
3479	4250000
3480	20697
3481	10.923
3485	0.79469
3486	0.0117
3488	1.0753e-05
3489	0.013333
3491	0.013333
3493	1.616
3494	0.18294
3495	0.090332
3498	16.445
3500	0.227
3501	0.83732
3502	1148.2
3503	1.02
3504	0.054929
3505	0.054
3509	3
3510	14
3511	31.6
3512	1.81
3514	0.95
3515	49.986
3516	0.000295
3519	0.86687
3520	0.00030481
3521	0.12215
3522	4
3523	4
3524	8.6203e-10
3525	1.9096
3526	37.162
3527	0.94183
3528	1.9765
3529	1.5356
3530	0.001595
3531	1.4388e-06
3532	0.93233
3533	0.93221
3534	0.93233
3535	1.8071e-05
3536	1.8071e-05
3537	1.8071e-05
3538	1.8071e-05
3539	1.2053e-05
3540	1.2053e-05
3541	47.907
3542	34.333
3543	1
3544	23.474
3545	25.75
3546	22.072
3547	22.79
3548	46.512
3550	22.79
3551	22.79
3552	46.512
3553	4.1959e-06
3554	47.907
3555	28.921
3556	4401.7
3557	25.75
3558	22.072
3559	8.0203e-08
3560	1.2053e-05
3561	1.2053e-05
3562	1.2053e-05
3563	1.2053e-05
3564	1.2053e-05
3565	1.6103e-05
3566	1.2053e-05
3567	1.2053e-05
3568	1.2053e-05
3569	1.6103e-05
3570	1
3572	1.0001
3574	0.0024
3575	3618.8
3578	9.8763e-07
3579	1.78e-09
3580	3.3798e-09
3581	3.57e-09
3582	161.65
3583	9.46e-09
3584	253.71
3586	0.00031809
3587	25500000
3588	7.2365e-07
3590	2.61
3591	0.00024
3592	0.00211
3593	3.5597e-09
3594	972.85
3595	7.3139
3596	11.426
3597	2.0613
3598	0.0083811
3599	8000
3602	2.8539e-05
3603	0.12599
3604	0.02148
3607	32.894
3608	0.018748
3609	0.923
3610	21.058
3611	0.421
3613	4.6031
3615	1499900
3616	599.85
3617	1300000
3619	1
3620	0.007872
3621	0.74949
3622	0.71224
3623	221.91
3624	3605.3
3628	450.08
3629	1
3630	1.04
3631	0.020199
3632	0.30793
3633	3918.6
3634	0.65737
3635	0.0236
3636	67.516
3637	2497.1
3638	2037100
3639	2862.8
3640	899030
3641	0.8042
3642	0.12304
3643	9.3378
3644	17020
3645	29.315
3646	2.54e-14
3647	0.0015589
3648	0.55
3649	3.7824
3650	1.1904
3652	0.85431
3653	0.10838
3655	1.2116e-06
3656	0.04
3657	1
3658	5.1282e-05
3659	5.1282e-05
3660	1
3661	0.1248
3662	1
3663	0.16
3665	0.1248
3666	2.1477
3668	5.337
3670	0.014175
3671	6.8652
3672	1.8918
3673	9.7996
3674	499.89
3675	0.99671
3676	0.048199
3678	1
3680	0.78843
3681	0.98562
3682	0.087337
3685	0.057235
3686	3.8861e-06
3689	14.968
3690	12.473
3691	1.8582e-05
3694	1.3588
3695	1.3588
3696	0.70719
3697	0.70719
3698	0.14861
3699	0.0024894
3700	0.042699
3702	60
3703	140
3704	60
3705	140
3706	0.0059922
3707	0.0059928
3708	0.056591
3710	324970
3711	1
3713	204.91
3714	1.0005
3715	2.144
3716	1.209
3717	2243.4
3718	0.022657
3719	0.72125
3721	163790000
3722	0.82504
3724	3.6405
3726	0.34486
3728	1
3729	1
3730	1.0007
3731	5.3806e-11
3732	0.9559
3733	1.9046
3734	0.0245
3735	1.4
3736	1.3433e-07
3737	5
3738	0.87497
3740	0.025
3741	4.954e-05
3742	8.7718
3743	2.0829e-05
3744	0.77556
3745	950.08
3746	0.58555
3748	0.00013
3749	62865
3750	7.5043e-05
3751	0.81038
3752	10
3753	10
3754	1.75
3755	1.2922
3756	1.75
3757	3.3196
3758	8.512
3759	0.0083155
3760	1.55e-05
3761	5.2935e-05
3762	9.42e-05
3763	1.85e-05
3767	3.6552
3768	4.933e-11
3769	2498300
3770	3321400
3771	44891000
3772	0.000137
3773	3.0888
3774	5070000000
3775	4.3231e-07
3777	2.09e-09
3778	0.15147
3779	1.0195
3780	0.00257
3781	24.203
3787	31.926
3788	1.2
3790	0.365
3791	0.621
3792	0.42399
3793	1
3794	0.18167
3795	0.27315
3796	0.014175
3797	0.061333
3798	0.0081996
3799	0.020599
3800	1
3802	9.0909e-07
3803	3.56e-05
3804	2.0532e-05
3805	30800000
3806	7927
3808	2.6118e-08
3809	660000
3810	7499400
3811	9.8763e-09
3812	305.34
3813	17.989
3814	0.050903
3816	1.2531
3818	1.716
3820	9.589e-06
3821	1.1316
3824	1
3825	1
3826	1.4675
3827	0.041055
3828	0.037258
3829	0.021854
3833	4.5799
3835	55595000000
3837	4572.1
3838	3.355e-07
3839	29.868
3840	0.00012353
3841	2.1858
3842	2.7096
3843	0.95753
3844	3.8817e-07
3848	1.0544
3849	1.0528
3852	1.0493
3853	1.0493
3856	1.0898
3857	1.0895
3860	2.1927
3861	1.0828
[truncated: 3,243 more rows]

## Sheet: Data_for_Figure4(a)
q	Median MAPE
0.075	0.354096
0.073	0.326346
0.079	0.348341
0.082	0.369559
0.068	0.331057
0.073	0.328756
0.073	0.352454
0.075	0.325071
0.071	0.35571
0.073	0.371186
0.08	0.388801
0.081	0.336925
0.073	0.372928
0.075	0.346839
0.08	0.371571
0.065	0.355725
0.076	0.412472
0.084	0.323003
0.07	0.330427
0.066	0.338676

## Sheet: Data_for_Figure4(b)
Random Seed	Median MAPE
1	0.337695
2	0.329389
3	0.318478
4	0.329822
5	0.358954
6	0.323672
7	0.323352
8	0.34937
9	0.372622
10	0.31509
11	0.358015
12	0.354765
13	0.348113
14	0.397436
15	0.313732
16	0.320162
17	0.325161
18	0.345886
19	0.3548
20	0.339117
21	0.329059
22	0.342202
23	0.35351
24	0.335365
25	0.347955
26	0.346665
27	0.348022
28	0.317317
29	0.352946
30	0.351292
31	0.315128
32	0.319262
33	0.313547
34	0.315535
35	0.340443
36	0.322257
37	0.311297
38	0.3327
39	0.304033
40	0.330989
41	0.344036
42	0.300036
43	0.351996
44	0.312457
45	0.32327
46	0.37349
47	0.312972
48	0.314414
49	0.294769
50	0.344122

## Sheet: Data_for_Figure5(a)
	Frequency	Flow's Median MAPE
	2	0.611158
	58	0.270312
	10	0.914661
	587	0.206917
	3	0.588178
	15	0.988151
	862	0.0298095
	4	1
	173	0.291693
	60	0.132157
	3	0.625199
	86	0.0475784
	228	0.0853038
	6	0.993656
	48	0.153762
	5	1
	46	1.19e-16
	184	0.282442
	90	0.645451
	47	0.340899
	410	0.00267488
	2	1
	61	0.177269
	132	0.0305795
	251	0.00305819
	110	0.175853
	137	0.0247652
	1	1
	56	0.183702
	118	0.714089
	12	0.116735
	2	1
	126	0.317917
	3	0.605996
	7	2.42e-12
	121	0.0364348
	156	0.0290686
	16	0.299308
	48	0.167227
	3	0.791508
	2	0.28164
	27	0.100561
	48	0.321628
	299	0.143476
	6	0.99965
	10	0.881384
	33	1.92e-05
	4	8.15e-11
	12	0.116727
	47	0.162701
	191	0.225763
	57	0.167597
	171	0.00300589
	118	0.714087
	18	0.374875
	2	0.506244
	49	0.173665
	5	0.997024
	2	0.83282
	61	1.72e-16
	133	0.0472336
	52	1.19e-16
	45	1.81e-16
	154	0.016437
	47	0.118519
	111	0.0603715
	4	0.600824
	23	0.666593
	13	2.05e-16
	2	0.902536
	104	0.093511
	100	0.655793
	173	0.00278802
	4	1.15e-06
	78	0.17488
	95	0.288135
	1173	0.670291
	9	0.972983
	67	1.39e-16
	71	3.93e-16
	9	0.813602
	129	0.0500385
	2	1
	3	1
	58	0.184505
	16	0
	47	0.162685
	180	0.116361
	21	1.39e-12
	2	0.884886
	45	1.33e-16
	1	1
	29	0.977253
	112	0.100998
	434	0.0628114
	1	1
	2	0.780079
	83	0.910907
	3	0.605222
	107	0.0481252
	120	0.714082
	97	0.132982
	112	0.233092
	9	0.682044
	120	0.664506
	2	0.781639
	5	0.466209
	4	8.15e-11
	241	0.00335643
	53	0.142273
	1	1
	42	0.688321
	45	1.43e-16
	48	0.575106
	71	1.49e-16
	52	0.199645
	13	0.996985
	46	0.1947
	1	1
	2	0.281906
	77	1.51e-07
	48	0.167217
	2	1
	154	0.0744989
	48	0.153764
	50	0.251726
	105	0.00811597
	45	1.25e-16
	17	0.979747
	117	0.010222
	72	0.058847
	47	0.224059
	490	0.0831491
	4	5.85e-05
	7	0.859598
	41	0.962795
	60	0.216023
	10	0.599803
	3	0.676712
	5	0.410083
	51	0.192264
	91	0.0114071
	23	0.999658
	47	1.6e-16
	107	0.0116826
	45	1.55e-16
	84	0.214581
	2	0.94373
	514	0.11055
	46	0.194746
	23	0.721057
	1	1
	119	0.039553
	4	1.27e-06
	28	0.225923
	39	0.810525
	14	0.747036
	47	0.153242
	37	0.981037
	29	0.988152
	4	1.27e-06
	4	0.591357
	83	0.208766
	4	0.929798
	163	0.40033
	124	0.0369005
	170	0.319919
	296	0.0455913
	2	0.972623
	1	1
	54	1.59e-16
	6	0.000374308
	64	0.334142
	3	1
	2	1
	120	0.664513
	2	0.537754
	49	0.288203
	9	0.926576
	2	0.00365426
	52	1.12e-16
	19	0.653776
	47	0.13663
	514	0.110563
	366	0.237291
	514	0.110558
	43	0.187768
	1	1
	47	0.162696
	1	1
	65	0.307632
	47	0.162688
	116	0.471744
	2	1
	72	1.29e-16
	19	0.00392691
	4	1
	220	0.576824
	180	0.0890312
	112	0.0841507
	0	NaN
	49	1.42e-16
	46	0.194726
	305	0.826012
	11	0.150904
	1779	0.167485
	49	0.239099
	7	1
	4	1
	1	1
	1172	0.670175
	3	0.988152
	6	1
	35	0.407042
	54	0.194257
	1193	0.706307
	2	0.157092
	121	0.61854
	2	1
	8	0.374876
	1	1
	47	0.224056
	38	0.970391
	514	0.11054
	2	2.06e-12
	47	0.144361
	18	0.885878
	1	1
	9	0.972982
	46	0.194726
	4	1
	9	0.972983
	1	1
	69	0.107451
	9	1
	19	0.653781
	1	1
	112	0.233117
	24	0.710748
	34	0.458668
	1	1
	9	0.972984
	67	0.130676
	3	0.75131
	47	0.224055
	49	0.374772
	68	2.09e-16
	1	1
	51	1.45e-16
	173	0.133667
	48	0.335988
	13	1
	2	1
	3	1
	51	1.48e-16
	3	1
	2	1
	54	1.71e-16
	2	1
	48	0.167239
	2	0.652527
	54	0.122822
	48	0.164226

## Sheet: Data_for_Figure5(b)
True Value	Abosolute Percentage Error
0.318738	4.02e-05
0.00789843	4.02e-05
2.34e-08	3.89e-05
7.8e-12	0.999992
1.93e-09	1
0.0499089	0.296959
8.5e-10	1.22e-16
1.47e-12	0.296959
0.242066	1
1.87e-09	0.614204
1.6e-12	0.868193
0.0499089	0.207566
8.5e-10	0.0587733
1.47e-12	0
0.382543	0.265179
8.5e-10	0.0256187
3.47e-13	0.00675132
1	1
2.25e-09	0.00381427
3.35e-12	0.997812
0.107634	1
1.83e-09	0.996872
3.16e-12	0.527018
0.0499089	0.879479
8.5e-10	0.0933952
1.47e-12	1.38e-16
0.0371102	3.57e-05
0.0591722	0.99994
8.46e-09	8.25e-06
1.01e-11	0.999982
0.88148	0.819238
0.0499089	0.81216
0.368378	0.819238
8.5e-10	0.361935
1.47e-12	0.180762
1	0.571591
1.32e-08	0.571591
1.61e-12	0.887366
0.116867	1
2e-09	0.139787
3.43e-12	0.941524
0.0499089	0.269539
8.5e-10	0.116841
1.47e-12	0
3.89e-09	0.237773
5.66e-12	0.989523
0.0499089	0.836461
8.5e-10	0.302516
1.47e-12	0
8.69e-10	0.704345
1.47e-12	0
0.189215	1
2.31e-12	0.648439
3.54e-10	1
5.78e-12	0.871084
5.02e-08	1
9.16e-05	1
0.00192425	0.702382
0.0249219	1
4.37e-07	0.00014882
0.249082	0.00014882
1.35e-13	1
1.47e-12	1.38e-16
0.125793	0.889055
0.740541	0.81609
2.14e-09	0.886287
3.7e-12	0.648382
0.594611	1
0.0499089	0.208346
8.5e-10	0.0868706
1.47e-12	1.38e-16
3.13e-06	7e-06
1.99e-09	7e-06
1.91e-08	1.73e-16
1.5e-05	0.0111741
1.5e-05	0.0111621
1.5e-05	0.0111509
1.5e-05	0.0111729
4.99e-06	0.0378859
4.99e-06	0.0378646
4.99e-06	0.0378828
4.99e-06	0.0378868
0.00249027	1
3.3e-13	1
3.3e-13	1
7.11e-14	1
1.91e-08	0.24308
2.33e-05	0.0929914
2.33e-05	0.0929959
2.33e-05	0.0929867
6.01e-10	0.754976
2.33e-05	0.0929887
1.91e-08	0
1.03e-05	0.626575
1.03e-05	0.626519
1.03e-05	0.626547
6.01e-10	0.314745
1.03e-05	0.626579
1.91e-08	0
0.00011046	0.00969267
0.00011046	0.00969149
0.00011046	0.00969895
6.01e-10	0.790841
0.00011046	0.00967569
4.35e-14	0.577361
4.35e-14	0.577359
9.38e-15	0.727406
0.00141214	0.497875
1.16e-10	0.63
0.00211521	2.05e-16
1.88e-10	2.74e-16
0.00211521	2.05e-16
1.88e-10	2.74e-16
0.00436732	1
0.00211521	0
1.88e-10	1.37e-16
0.00211521	0
1.88e-10	0
0.00211521	0
1.88e-10	0
0.00211521	2.05e-16
1.88e-10	2.74e-16
0.00211521	2.05e-16
1.88e-10	0
1.15e-11	1
2.2e-12	0.875993
1.91e-08	1.73e-16
0.00011961	0.00891019
0.00011961	0.00891096
0.00011961	0.00889787
0.0001196	0.00893837
2.27e-05	0.0432148
2.27e-05	0.0432707
2.27e-05	0.0432256
2.27e-05	0.0432396
1.91e-08	0
0.00021504	0.135241
0.00021503	0.135211
0.00021504	0.135225
0.00021503	0.13524
3.67e-05	0.0692588
3.67e-05	0.0692703
3.67e-05	0.0692455
3.67e-05	0.069249
1.1e-08	1
1.42e-12	0.685211
8.59e-10	0.472584
1.47e-12	1.38e-16
0.00823497	0.354765
1.21e-12	0
0.00444799	1
8.5e-10	0.498428
1.21e-12	0
2.6e-13	0
0.0499089	0.829036
8.5e-10	0.536299
1.47e-12	1.38e-16
6.47e-13	0.642566
1.21e-12	0
0.00857452	0.483918
0.00600942	1
8.5e-10	1.22e-16
1.21e-12	0
2.6e-13	0
0.00067896	0.483915
1.4e-09	0.779658
1.47e-12	0
1	1
9.26e-07	0.218755
1.47e-12	0.218755
1	1
2.04e-13	1
1.21e-12	1.67e-16
8.82e-10	0.138523
1.21e-12	0
2.6e-13	0
1.18e-13	0.00092863
1.44e-12	0.162027
1.18e-13	0.00093537
2.54e-14	0.356088
8.08e-06	0.0816549
6.34e-06	0.191939
1.87e-05	0.627743
6.34e-06	0.191939
6.34e-06	0.19193
2.68e-05	1.64287
6.34e-06	0.191921
0.0856311	1
3.66e-07	0.0232365
2.87e-07	0.0232112
6.17e-05	1
2.87e-07	0.0232305
2.87e-07	0.023214
2.87e-07	0.0232196
2.18e-07	0.00586891
1.71e-07	0.00584422
2.81e-05	0.870833
1.71e-07	0.00582296
1.71e-07	0.00586021
1.71e-07	0.00587032
2.74e-11	0.787224
6.43e-09	0.787224
2.74e-11	0.0822192
6.43e-09	0.0822192
1.47e-12	0.917781
3.43e-13	1.47e-16
3.43e-13	1.47e-16
1.78e-07	0.597275
8.84e-05	0.412034
0.00010824	0.618882
0.131086	0.646334
1	1
0.0559466	0.618882
0.373696	0.019859
5.63e-08	1
3.17e-05	1
0.0213472	1
0.00074666	1
1	1
1	1
4.28e-05	1
0.0550457	1
0.0223786	1
1.37e-12	1.47e-16
3.53e-07	5.28e-10
2.77e-07	5.31e-10
2.77e-07	5.23e-10
2.77e-07	5.32e-10
2.77e-07	5.31e-10
1.37e-12	0.165565
1.37e-12	0.155026
0.00319672	0.624554
8.5e-10	0.00691926
1.05e-12	0.00431587
8.5e-10	0.0687329
3.29e-13	0.95148
0.056454	6.64e-07
0.0148262	3.56e-07
0.026949	6.64e-07
0.0110737	1.1e-06
0.07189	6.64e-07
0.00920451	0.999987
0.00221305	6.64e-07
0.00452983	1
1.18e-08	4.48e-07
8.49e-12	1
0.00035869	1
8.5e-10	0.00540103
1.05e-12	0.0134263
2.63e-08	1
2.55e-05	1
3.12e-13	1
0.00019027	1
1.05e-05	1
5.41e-12	1
3.12e-13	1
6.74e-14	1
1.51e-05	1
1.4e-09	0.197444
1.47e-12	0.693879
1.46e-11	1
3.52e-13	0.417901
1.29e-10	0.999089
4.16e-12	0.957587
8.5e-10	0.0529948
1.47e-12	1.38e-16
1.21e-12	1.67e-16
8.5e-10	0.0011133
1.21e-12	0
2.6e-13	0
3.3e-11	0.0583361
8.5e-10	1
3.3e-11	0.0583197
7.11e-12	0.338372
1.91e-08	0.839125
4.09e-06	0.303876
4.08e-06	0.303868
4.08e-06	0.303887
4.08e-06	0.303848
1.36e-06	1.97593
1.36e-06	1.97589
1.36e-06	1.9759
1.36e-06	1.97592
2.97e-07	1
1.91e-08	0
6.48e-05	0.0702044
6.48e-05	0.0702226
6.48e-05	0.0702329
6.48e-05	0.070225
1.24e-05	0.0408066
1.24e-05	0.0408196
1.24e-05	0.0408209
1.24e-05	0.0408274
1.91e-08	1.73e-16
0.000117	0.00796436
0.00011699	0.00794851
0.00011699	0.00793285
0.00011699	0.00791721
1.99e-05	0.130644
1.99e-05	0.130629
1.99e-05	0.130629
1.99e-05	0.130647
1.91e-08	0.376829
1.28e-05	0.0104817
1.28e-05	0.0104786
1.28e-05	0.0104835
1.28e-05	0.0104647
4.75e-06	0.0697338
4.75e-06	0.0697491
4.75e-06	0.0697253
4.75e-06	0.069737
3.96e-07	0.452381
8.54e-14	1
0.00030738	1
6.6e-11	0.144049
0.024944	0.0515281
1.16e-05	0.0507008
4.95e-12	0.144049
1.74e-13	0.283876
0.0019752	0.0515341
4.22e-10	1
1	0.209152
7.44e-15	0.209152
0.0499089	0.835199
8.5e-10	0.533594
1.47e-12	0
4.04e-08	0.490005
7.18e-13	0.600953
1.59e-12	1
7.18e-13	0.600937
1.55e-13	1
2.98e-06	0.0139458
2.34e-06	0.59152
1.55e-05	0.948323
2.34e-06	0.591496
2.34e-06	0.591513
0.00016743	0.986812
2.34e-06	0.591513
0.366829	7.03e-06
0.00845685	0.00978281
1.35e-12	0.00978281
8.5e-10	1
1.37e-11	0.980346
1.64e-08	1
5.13e-07	1
1.51e-11	0.98631
0.0118963	0.232257
0.0127001	1
0.00763616	1
1.22e-07	1
1.13e-09	1
1.76e-12	0.831434
1.21e-12	0
0.0171495	1
8.5e-10	0.0976856
1.21e-12	1.67e-16
2.6e-13	0
0.00135797	1
4.63e-06	0.00115969
3.64e-06	0.00115855
1.07e-05	0.208962
3.64e-06	0.00115956
3.64e-06	0.00115805
3.64e-06	0.00115847
3.63e-06	0.221163
3.63e-06	0.22119
3.63e-06	0.22117
3.63e-06	0.221184
1.91e-08	1.73e-16
0.00016602	0.0590793
0.00016601	0.0590555
0.00016602	0.0590902
6.01e-10	0.662921
0.00016601	0.0590777
1.91e-08	0
4.61e-05	0.470509
4.61e-05	0.470518
4.61e-05	0.470497
6.01e-10	0.376236
4.61e-05	0.470509
0.0196133	8.67e-15
0.0391837	6.32e-11
1.85e-10	0.281628
1.87e-12	1.99e-13
0.99295	1.45e-15
0.00155306	8.66e-15
1.91e-08	0.770949
7.52e-05	0.00030908
7.52e-05	0.00030919
7.52e-05	0.00030922
7.52e-05	0.00030921
1.91e-08	0
0.00013529	0.0377259
0.0001353	0.0377543
0.0001353	0.0377688
0.00013529	0.0377772
2.31e-05	0.00425691
2.31e-05	0.00430808
2.31e-05	0.00427172
2.31e-05	0.00428451
1.91e-08	0
1.49e-05	0.00818359
1.49e-05	0.00817214
1.49e-05	0.00816477
1.49e-05	0.00818636
5.5e-06	0.128304
5.5e-06	0.128308
5.5e-06	0.128311
5.5e-06	0.128303
1.17e-11	0.535737
0.00063869	0.103609
0.0316307	0.218771
0.171554	0.0479569
0.0111893	0
9.61e-12	1.05321
0.00078527	0.259423
0.0431341	0.332155
0.180196	0.131225
0.0111893	1.55e-16
6.32e-11	0.263338
0.00018657	0.220056
0.0102802	0.245519
0.0426743	0.209778
0.0111893	0
1.26e-10	0.39947
0.00024823	0.106626
0.0123362	0.207344
0.0663543	0.0171914
0.0111893	0
1.03e-10	0.218456
0.0003053	0.216377
0.0168221	0.243469
0.0698286	0.164589
0.0111893	1.55e-16
1.73e-10	1
0.0111886	1
1.22e-10	0.53314
0.00036358	0.288991
0.0170544	0.152474
0.108206	0.462355
0.0111893	1.55e-16
7.15e-11	0.0483743
0.00021323	0.219583
0.0100023	0.406754
0.063461	0.0278761
0.0111893	0
2.75e-11	0.861499
0.00020088	0.0786469
0.0110473	0.113097
0.04604	0.0554146
0.0111893	0
2.28e-11	1.41237
0.0002217	0.0748716
0.0133907	0.168335
0.0454019	0.0611297
0.0111893	0
5.07e-11	0.851995
0.00036993	0.303793
0.0203438	0.358219
0.0847848	0.192849
0.0111893	1.55e-16
2.4e-11	0.895833
0.00014944	0.308124
0.00659691	0.2382
0.0508991	0.432947
0.0111893	0.55676
9.78e-13	0.0025177
1.46e-12	1
3.64e-12	1
0.00251639	0.927079
2.23e-13	0.514345
2.46e-13	0.51663
2.61e-13	0.649538
0.00033607	1
2.72e-13	0.805956
1.77e-12	1
1.77e-09	1
2.72e-13	0.805956
5.86e-14	0.805963
2.48e-09	0.997258
2.55e-11	0.962367
0.00134546	1
0.00020578	1
0.00066491	1
1.06e-07	0.779463
1.4e-09	0.212013
1.47e-12	0.547805
2.54e-13	1
2.54e-13	1
5.47e-14	1
0.0499089	0.161067
8.5e-10	0.0358002
1.47e-12	1.38e-16
8.5e-10	0.0359392
1.47e-12	0.752674
1	0.0432307
0.160457	0.977174
8.5e-10	0.0204042
1.08e-13	0.977174
0.0499089	0.334763
8.5e-10	0.14681
1.47e-12	1.38e-16
0.00758616	1
8.5e-10	0.629228
7.34e-14	1
3.63e-09	0.45536
5.65e-12	0.949552
1.13e-09	0.380145
1.47e-12	0
9.16e-11	0.998126
1.91e-08	0.999569
0.00075167	0.00025831
0.00075164	0.0002583
0.00075165	0.00025831
6.01e-10	39.8836
0.00075162	0.0002583
1.91e-08	0.15871
1.95e-05	0.0296039
1.95e-05	0.029624
1.95e-05	0.0296349
6.01e-10	0.451847
1.95e-05	0.0296176
1.91e-08	0
0.0002085	0.192224
0.00020849	0.192226
0.0002085	0.192225
6.01e-10	0.520226
0.00020849	0.192214
1.91e-08	0
0.00016406	0.0738367
0.00016405	0.0738465
0.00016405	0.0738151
0.00016405	0.0738288
3.12e-05	0.110142
3.12e-05	0.110152
3.12e-05	0.110143
3.12e-05	0.110132
1.91e-08	1.73e-16
0.00029543	0.416799
0.00029542	0.416809
0.00029543	0.416813
0.00029542	0.416808
5.03e-05	0.32355
5.03e-05	0.323552
5.03e-05	0.323565
5.03e-05	0.323552
1.91e-08	0.41642
3.24e-05	0.0565223
3.24e-05	0.0565332
3.24e-05	0.0565192
3.24e-05	0.0565201
5.78e-12	1
4.73e-09	6.42e-06
4.73e-09	7.04e-06
9.99e-09	0.114847
0.0198623	0.148603
1.25e-08	0.366237
0.0248278	0.392663
7.52e-09	0.101682
0.0149626	0.18879
2.5e-09	0.295081
0.00496569	0.732852
1.37e-12	0.00226055
8.63e-13	0.575077
1.89e-05	1
1e-10	0.0610319
2.37e-05	0.0713491
2.37e-05	0.071326
2.37e-05	0.071362
2.37e-05	0.0713731
5.26e-11	0.476044
1.04e-05	0.00957966
1.04e-05	0.00957827
1.04e-05	0.0095598
1.04e-05	0.00959218
1e-10	0.0859594
2.71e-05	0.197502
2.71e-05	0.197509
2.71e-05	0.197496
2.71e-05	0.197494
5.26e-11	0.278829
1.19e-05	0.127587
1.19e-05	0.127605
1.19e-05	0.127602
1.19e-05	0.12761
1.49e-11	0.61911
1.3e-05	0.0208079
1.3e-05	0.0208103
1.3e-05	0.0208089
1.3e-05	0.0208099
1.16e-11	0.0758018
6.61e-06	0.14191
6.61e-06	0.141889
6.61e-06	0.141904
6.61e-06	0.141898
1.49e-11	0.123179
1.39e-05	0.029399
1.39e-05	0.0294258
1.39e-05	0.0294086
1.39e-05	0.0294188
1.16e-11	0.0198508
7.07e-06	0.0756245
7.07e-06	0.0756707
7.07e-06	0.075659
7.07e-06	0.0756984
1.22e-11	0.608091
9.84e-06	0.0437137
9.84e-06	0.0437183
9.84e-06	0.0437159
9.84e-06	0.0437394
1e-10	0.0942721
2.05e-05	0.0691498
2.05e-05	0.0691184
2.05e-05	0.0691608
2.05e-05	0.0691762
5.26e-11	0.272383
9.01e-06	0.250194
9.01e-06	0.25026
9.01e-06	0.250229
9.01e-06	0.250279
1.49e-11	0.0403719
1.48e-05	0.153671
1.48e-05	0.153645
1.48e-05	0.153661
1.48e-05	0.153656
1.16e-11	0.0277251
7.55e-06	0.020029
7.55e-06	0.0200144
7.55e-06	0.0200046
7.55e-06	0.0199877
9.04e-12	0.570691
0.00012295	1
2e-08	0
0.00180241	0
2.95e-10	0
2e-08	0
0.00180241	0
2.95e-10	1.75e-16
9.84e-13	2.99e-07
2e-08	0
0.00180241	0
2.95e-10	0
2e-08	0
0.00180241	1.2e-16
2.95e-10	1.75e-16
9.84e-13	2.99e-07
5.31e-11	1
1.13e-09	0.303662
1.47e-12	0.104944
1.13e-09	0.651325
1.47e-12	1.38e-16
1.09e-09	0.994101
4.4e-12	0.778741
1.37e-12	0.158609
4.12e-06	0.779514
1.11e-13	0.516563
5.03e-06	1
1.11e-13	0.516576
2.4e-14	0.516576
1.4e-09	0.849368
1.47e-12	1.38e-16
0.00756408	1
2.91e-06	0.0367938
2.29e-06	0.16807
4.94e-06	0.501179
2.29e-06	0.168046
2.29e-06	0.168068
8.71e-06	0.220266
2.29e-06	0.168061
0.678773	0.788328
1.4e-09	0.474101
1.47e-12	1.38e-16
8.5e-10	0.00128911
8.69e-14	1
2.45e-12	0.381822
1.7e-09	0.881742
2.45e-12	0.38182
5.28e-13	0.612329
0.100007	9.77e-06
0.899967	9.77e-06
0.00821239	9.77e-06
0.0907334	9.77e-06
3.16e-08	9.77e-06
1.16e-11	0.999997
0.92984	0.746237
3.27e-10	0.750096
5.59e-13	0.61297
0.390989	1
1.13e-09	0.41828
1.47e-12	1.38e-16
5.9e-10	0.0514775
8.5e-10	0.0373243
1.5e-12	0.96619
1.91e-07	0.0391177
1.91e-07	0.039136
1.91e-07	0.0391075
1.91e-07	0.0391215
1.29e-05	0.0375855
1.29e-05	0.0375694
1.29e-05	0.0375614
1.29e-05	0.0375495
7.84e-08	0.198533
7.84e-08	0.198582
7.84e-08	0.198545
7.84e-08	0.198545
2.14e-07	0.187001
2.14e-07	0.186998
2.14e-07	0.187012
2.14e-07	0.186999
1.45e-05	0.164507
1.45e-05	0.164497
1.45e-05	0.164503
1.45e-05	0.164498
3.22e-08	2.21044
3.22e-08	2.21044
3.22e-08	2.21042
3.22e-08	2.21043
2.18e-06	0.943272
2.18e-06	0.94327
2.18e-06	0.943271
2.18e-06	0.943272
0.0003	1.55e-10
0.0004023	1.55e-10
1	1.55e-10
4.76e-10	1.55e-10
1.64e-07	1.55e-10
2.56e-06	0.0661899
1.88e-11	0.140859
0.800064	1
3.54e-10	1
0.157009	0.0004961
0.808767	0.0004961
0.0134988	1
3.31e-08	0.00048481
1.2e-11	0.999921
0.00106888	1
1.74e-08	0.00060266
1.06e-11	0.999965
6.59e-15	1
2.57e-09	14.5458
3.35e-10	118.129
9.32e-09	0.00116845
1.54e-11	0.999873
1.13e-09	0.708484
1.47e-12	1.38e-16
1.13e-09	0.150303
1.47e-12	0.72705
0.0499089	0.902745
8.5e-10	0.190696
1.47e-12	0.107128
8.5e-10	0.10714
1.47e-12	0
1	1
1.21e-12	1.67e-16
8.5e-10	1.22e-16
1.21e-12	1.67e-16
2.6e-13	1.94e-16
3.07e-09	0.522598
3.91e-12	0.315968
1.06e-08	0.654867
2.13e-12	0.706736
0.0865899	0.00044181
0.111862	0.00044181
5.52e-09	0.00035023
9.15e-12	0.999892
0.0499089	0.121628
8.5e-10	0
1.47e-12	0
8.5e-10	0.0302459
1.47e-12	0
6.16e-12	3.72e-05
6.16e-12	3.72e-05
1.33e-12	2.36e-05
0.100985	0.367293
6.16e-12	6.05e-05
6.16e-12	6.05e-05
1.33e-12	3.83e-05
0.0639035	0.579876
1.34e-11	0.380735
0.00226602	1
1.34e-11	0.380765
2.89e-12	0.122731
3.89e-12	0.00219158
1.44e-12	0.411009
1.43e-13	7.91e-06
6.42e-09	0.0670242
6.42e-09	0.116173
6.42e-09	0.17241
4.54e-10	2.17065
6.42e-06	0.999649
4.54e-10	0.238228
1.4e-09	0.0072053
1.47e-12	0.987399
2.36e-11	0.140299
2.36e-11	0.140272
5.09e-12	0.312066
1	1
3.78e-11	1.71e-16
4.68e-08	9.9e-06
3.5e-11	6.36e-05
6.7e-08	0.00033838
3.78e-11	0
4.68e-08	0.00013828
3.5e-11	1.85e-16
4.68e-07	2.4e-06
3.78e-11	0
4.68e-08	2.96e-05
3.78e-11	1.71e-16
3.29e-06	1
4.68e-08	3.95e-05
3.78e-11	1.71e-16
4.68e-08	2.96e-05
3.78e-11	0
4.68e-08	2.95e-05
3.78e-11	1.71e-16
4.68e-08	2.96e-05
3.78e-11	0
4.68e-08	2.89e-05
3.78e-11	0
4.68e-08	3.95e-05
3.78e-11	0
4.68e-08	2.89e-05
3.5e-11	0.08
4.68e-08	0.00021734
3.5e-11	0
4.68e-07	5.67e-08
3.5e-11	0
6.7e-07	0.0113987
3.5e-11	8.64e-05
6.7e-08	0.00029946
3.78e-11	0
4.68e-08	9.88e-06
3.5e-11	0
4.68e-07	2.57e-08
3.78e-11	1.71e-16
4.68e-08	9.88e-06
6.61e-06	1
3.5e-11	0
4.68e-07	6.17e-08
3.5e-11	0
4.68e-07	1.48e-05
3.78e-11	0
4.68e-08	3.95e-05
3.5e-11	8.06e-05
6.7e-08	0.0002768
3.78e-11	0
4.68e-08	0.00010871
3.5e-11	0
4.68e-07	1.6e-06
3.5e-11	1.85e-16
6.7e-07	0.00512508
3.78e-11	0
4.68e-08	9.88e-06
3.5e-11	0
6.7e-07	0.00587522
3.5e-11	1.85e-16
4.68e-07	1.47e-05
3.78e-11	1.71e-16
4.68e-08	9.88e-06
3.5e-11	0
6.7e-07	0.0039043
3.78e-11	0
4.68e-08	9.88e-06
3.78e-11	0
4.68e-08	9.88e-06
3.78e-11	1.71e-16
4.68e-08	9.88e-06
3.78e-11	0
4.68e-08	0.00013828
3.78e-11	0.00021862
4.63e-08	0.0233041
3.78e-11	0.00019677
4.51e-08	0.0265375
3.87e-12	4.94128
6.72e-06	1
4.67e-07	0.369797
3.5e-11	0.0412515
4.67e-07	0.0010445
3.78e-11	0.00251711
4.67e-07	2.39e-05
3.78e-11	5.52e-05
4.67e-07	6.3e-07
6.47e-12	6169.7
2.6e-06	1
4.26e-09	0.0765385
4.26e-09	0.0439456
0.00301246	0.219667
4.03e-09	0.219667
0.00265683	0.10398
3.56e-09	0.103979
0.00219659	0.0074016
2.94e-09	0.00740446
0.00228027	0.0111522
3.05e-09	0.0111527
0.00211291	0.0678092
2.83e-09	0.0678134
0.00217567	0.0199455
2.91e-09	0.0199408
1.8e-10	0.00299199
1.51e-10	0.0192193
2.4e-10	0.00205764
5.15e-10	0.366391
2.12e-10	0.00397918
2.38e-10	0.00250697
1.24e-10	0.00640657
1.15e-10	0.0180556
3.25e-10	0.0224434
3.94e-10	1.95515
1.15e-10	0.0281538
7.73e-10	0.0738813
2.09e-10	0.00274584
3.71e-10	0.159671
2.44e-10	0.0160545
2.34e-10	0.0122657
1.82e-10	0.00323593
2.18e-10	0.00723816
2.38e-10	0.00139156
1.79e-10	0.00293057
1.76e-10	0.0205463
2.78e-10	0.0457449
2.85e-10	0.0469972
2.28e-10	0.00616969
1.26e-10	0.0105791
2.09e-10	0.00695927
1.86e-10	0.0233685
2.24e-10	0.00662652
1.35e-09	0.551308
3.41e-10	0.0636486
1.56e-10	0.0713443
2.42e-10	0.00746531
7.95e-10	0.118895
1.8e-10	0.00275539
1.51e-10	0.053802
2.38e-10	0.00227147
1.24e-10	0.0215376
1.15e-10	0.0162585
1.15e-10	0.0269298
7.71e-10	0.0769478
2.09e-10	0.00681916
3.71e-10	0.196252
2.44e-10	0.00901508
2.34e-10	0.0131885
1.82e-10	0.010388
2.38e-10	0.00099652
1.79e-10	0.00301797
1.76e-10	0.00591151
2.46e-10	0.0130391
1.69e-10	0.0232378
1.66e-10	0.0264149
2.85e-10	0.1392
2.54e-10	0.0438672
2.28e-10	0.0188865
1.86e-10	0.0224651
2.24e-10	0.0227589
1.98e-10	0.0108226
5.57e-10	0.0852813
1.35e-09	0.546331
2.13e-10	0.00738192
3.41e-10	0.106985
1.56e-10	0.0517266
2.42e-10	0.00297196
7.95e-10	0.124676
2.88e-10	11.4707
1.8e-10	0.00193916
1.96e-10	0.0130132
2.4e-10	0.00206273
5.15e-10	0.112592
2.12e-10	0.0144231
2.38e-10	0.00254695
1.15e-10	0.0209985
4.26e-10	0.0427995
1.15e-10	0.0316751
7.73e-10	0.0694754
2.09e-10	0.00412129
3.71e-10	0.0917412
2.44e-10	0.00814133
2.34e-10	0.0217465
1.82e-10	0.00869748
2.07e-10	0.00443828
2.18e-10	0.0275786
2.38e-10	0.00143556
1.79e-10	0.00151349
1.76e-10	0.01561
1.79e-10	0.00220793
2.46e-10	0.0125697
1.66e-10	0.041051
3.06e-10	0.0602292
2.85e-10	0.0309523
2.54e-10	0.0430465
1.26e-10	0.0299782
1.86e-10	0.0348347
2.78e-10	0.00798813
1.98e-10	0.00475844
5.57e-10	0.118338
1.35e-09	0.52506
3.41e-10	0.080694
1.56e-10	0.113587
2.42e-10	0.00237145
7.95e-10	0.112934
2.73e-10	0.00957585
3.69e-10	24.6037
1	1
5.38e-13	1
0.121299	1
4.34e-09	5.44e-10
7.52e-05	1.01e-14
7.52e-05	9.92e-15
7.52e-05	9.92e-15
7.52e-05	9.92e-15
4.34e-09	5.39e-10
7.52e-05	9.74e-15
7.52e-05	9.92e-15
7.52e-05	9.74e-15
7.52e-05	9.92e-15
4.34e-09	5.84e-10
7.52e-05	1.05e-14
7.52e-05	1.01e-14
7.52e-05	1.03e-14
7.52e-05	1.03e-14
0.322881	0.480054
0.322885	0.480074
0.32288	0.480045
0.322873	0.480064
4.29e-08	0.488301
2.2e-08	0.244267
0.00016375	0.201869
0.00441605	0.123275
1.63e-07	0.3762
1.1e-05	0.554125
2.06e-09	0.153924
4e-05	0.703044
8.14e-13	1.05421
2.14e-09	4.68253
3.74e-05	0.00123215
9.43e-07	0.0775159
1.08e-07	0.0849288
0.00383239	0.236979
5.6e-07	0.355025
2.08e-06	1.51676
2.33e-08	0.374905
8.16e-08	0.202375
1.3e-07	0.26542
0.00298416	0.816688
7.48e-10	0.33374
2.11e-11	0.727388
1.44e-06	0.40217
5.82e-09	0.0750668
9.63e-07	0.0195128
1.03e-05	4.08098
2.13e-08	0.141983
9.46e-05	0.0856406
0.00056123	0.501228
0.00011378	0.563835
1.24e-07	0.101089
0.00087325	0.529839
0.00115996	0.818381
0.00033061	0.351974
1.61e-06	0.639534
1.44e-06	0.402157
2.74e-06	0.332675
0.00222731	0.352515
1.42e-07	0.03514
0.00118058	0.38439
0.0012288	0.4497
9.17e-08	0.226188
3.52e-09	0.412794
3.37e-07	0.192212
0.00408081	0.664728
0.00298431	0.816671
3.67e-06	22.153
4.72e-09	0.153913
1.48e-07	0.336927
1.16e-06	0.204237
2.01e-05	1.51622
9.11e-07	0.269286
3.37e-07	0.192264
0.00408081	0.664719
0.00068531	0.677648
2.65e-06	0.0562956
2.82e-05	0.0451016
0.00050078	0.48485
4.54e-09	0.11933
0.00383817	0.390848
2.55e-07	0.233015
1.83e-11	0.118728
1.44e-06	0.402173
8.21e-05	0.546532
1.44e-06	0.402178
1.5e-05	0.664208
0.00314234	0.065596
0.00408074	0.664717
3.38e-07	0.293607
6.53e-08	0.335591
0.00232073	0.313336
2.01e-05	1.51629
1.81e-08	0.111407
0.00408074	0.664717
0.00298213	0.348753
7.88e-11	0.245778
2.01e-05	1.51622
4.7e-08	1.1447
3.8e-08	0.486133
0.00298411	0.81672
3.13e-08	0.327332
4.21e-10	0.192394
2.75e-13	0
2.75e-13	0.0700908
2.75e-13	0.0594965
2.75e-13	0.0397876
2.75e-13	0.0336434
2.92e-10	1
2.75e-13	0
0.543307	0.237388
8.5e-10	0.0317812
3.47e-13	0.00840828
0.752208	1
1.4e-09	0.601953
1.47e-12	0
0.0439199	0.010567
8.5e-10	2.43e-16
1.58e-12	0.0112563
0.0499089	0.756862
8.5e-10	0.503554
1.47e-12	1.38e-16
8.5e-10	0.0119699
1.47e-12	0.982926
8.5e-10	0.0296948
1.47e-12	0.197701
8.5e-10	0.0901229
1.47e-12	0.15766
4.22e-11	0.532978
1.45e-12	0.581877
1.4e-09	0.800352
1.47e-12	0
1.4e-09	0.4908
1.47e-12	0
3.14e-11	1
2.26e-13	1
1.25e-08	6.44e-07
1.5e-08	0.166668
6.58e-13	1
8.2e-06	1
8.53e-10	0.630584
1.1e-13	1
7.23e-13	0.0104582
7.23e-13	0.00047029
7.23e-13	0.00085679
1.01e-07	0.642782
0.00037918	0.645599
0.0113091	0.64257
0.0842	0.643016
0.115888	0.678435
6.71e-08	1
0.00011355	1
0.101756	1
0.115888	1
1.37e-12	0.0251767
1.37e-12	0.00226055
3.43e-13	0.601801
4.99e-10	1
1.97e-10	1
1.51e-06	1
4.44e-05	1
1.74e-09	1
9.11e-08	1
6.31e-12	1
9.57e-06	1
3.77e-13	1
3.04e-11	1
4.24e-07	1
3.06e-08	1
2.95e-09	1
0.00011497	1
7.06e-09	1
9.74e-07	1
2.84e-10	1
1.15e-09	1
1.71e-08	1
7.6e-05	1
8.85e-12	1
1.84e-12	1
1.59e-08	1
7.81e-11	1
1.22e-08	1
8.93e-08	1
5.84e-10	1
1.03e-06	1
1.32e-05	1
1.96e-06	1
1.29e-09	1
1.03e-05	1
2.96e-05	1
3.5e-06	1
3.89e-08	1
1.59e-08	1
3.2e-08	1
2.86e-05	1
2.35e-09	1
1.26e-05	1
4.55e-05	1
1.09e-09	1
4.27e-11	1
3.22e-09	1
8.13e-05	1
7.6e-05	1
3.95e-08	1
1.44e-11	1
1.84e-09	1
1.12e-08	1
9.41e-06	1
1.26e-08	1
3.22e-09	1
8.13e-05	1
6.28e-05	1
1.62e-07	1
3.78e-06	1
8.97e-06	1
4.78e-11	1
4.32e-05	1
2.47e-09	1
2.55e-13	1
1.59e-08	1
9.33e-07	1
1.59e-08	1
1.51e-07	1
3.03e-05	1
8.13e-05	1
3.6e-09	1
8.12e-10	1
0.00280596	1
9.41e-06	1
6.92e-11	1
8.13e-05	1
0.00014417	1
9.68e-13	1
9.43e-06	1
1.13e-09	1
4.43e-10	1
7.6e-05	1
3.87e-10	1
4.02e-12	1
7.17e-08	1
3.69e-08	1
3.69e-08	1
1.46e-07	1
3.69e-08	1
3.69e-08	1
3.69e-08	1
2.4e-11	1
9.33e-09	1
0.00044216	1
5.76e-07	1
0.0413388	0.999141
0.00055469	1
0.230449	1
2.25e-13	1
2.25e-13	1
4.87e-14	1
0.140402	1
1.37e-12	2.65e-15
1.47e-06	4.32e-16
1.15e-06	3.67e-16
1.15e-06	3.67e-16
1.15e-06	3.67e-16
1.15e-06	3.67e-16
1.87e-09	0.688457
3.38e-12	0.462438
1.33e-08	0.688604
1.27e-12	0.816538
0.00550939	1
2.06e-09	0.996416
3.73e-12	0.574572
8.99e-13	0.516908
8.99e-13	0.5169
1.94e-13	0.863416
0.00133197	1
6.04e-09	1
5e-07	1
9.52e-12	0.738064
9.52e-12	0.738063
2.05e-12	0.896497
1.04e-06	1
1	1
1.33e-05	0.981908
0.125	1
3.69e-05	1
4.26e-11	0.995994
0.0499089	0.641326
8.5e-10	1.22e-16
1.47e-12	0.590139
0.0499089	0.829934
8.5e-10	0.362525
1.47e-12	1.38e-16
3.39e-09	0.0507463
5.29e-12	0.99765
0.0544633	0.939581
0.0551322	0.978521
2.84e-06	0.677434
9.36e-06	0.864662
0.18228	1
1	1
2.84e-06	1
1.71e-05	1
0.0102013	1
1	1
0.00367107	1
2.84e-06	1
3.93e-06	1
2.89e-08	1
0.0506031	0.626328
0.0512241	0.659718
2.84e-06	0.443948
8.59e-06	0.556394
0.0147281	1
0.0053	1
2.84e-06	1
7.5e-06	1
4.06e-08	0.376585
1.32e-06	0.0269103
1.04e-06	0.0594169
8.23e-06	1
1.04e-06	0.059444
1.04e-06	0.0594459
1.04e-06	0.0594722
0.0478438	0.0129942
4.92e-12	0.999389
1.35e-12	0.827781
3.89e-12	0.00108807
8.47e-13	0.699872
1.43e-13	7.81e-06
0.00753045	1.68e-06
0.00855306	0.316626
9.15e-06	1
0.00962228	0.194759
9.15e-06	0.205241
0.0552292	0.709831
1.37e-12	0.274155
1	0.709831
0.0111893	0.709831
3.05e-07	1
0.0002026	1
0.00041156	1
0.177002	1
0.111893	1
1.37e-12	0.775354
0.00752353	0.800633
0.016784	1
0.00991917	0.224942
1.02e-05	0.456653
0.016784	0.826555
0.00060164	1
3.26e-08	0.0133547
2.56e-08	0.0180766
0.0001708	0.412269
2.56e-08	0.0180765
2.56e-08	0.0180765
0.00098446	0.546874
2.56e-08	0.0180765
8.45e-06	0.170197
6.63e-06	0.418309
8.64e-06	0.19021
6.63e-06	0.418312
6.63e-06	0.418308
4.19e-05	0.892794
6.63e-06	0.41833
0.0101281	0
0.48619	0
0.0101281	0
0.48619	0
0.0101281	0
0.48619	0
0.0101281	1.71e-16
0.48619	1.14e-16
0.0101281	1.71e-16
0.48619	2.28e-16
0.0101281	1.71e-16
0.48619	1.14e-16
2.01e-11	992.013
2.48e-11	1
0.00063501	1
7.54e-11	1
9.78e-12	0.247472
7.27e-11	0.00595386
3.51e-12	1.07e-05
1.51e-10	0.00154429
3.51e-12	0.00235498
1.51e-10	0.00162207
3.22e-12	0.229432
1.08e-10	0.0444112
1.29e-11	0.451242
7.37e-11	0.0957121
6.41e-12	0.00886277
8.57e-11	0.0603088
3.22e-12	0.0275338
1.02e-10	0.08386
8.05e-12	0.116408
2.83e-11	2.23488
6.2e-12	3.63e-05
6.2e-12	3.63e-05
1.34e-12	2.37e-05
0.00719269	0.488913
6.2e-12	6.04e-05
6.2e-12	6.04e-05
1.34e-12	3.91e-05
0.00366971	0.961882
4.55e-06	0.736558
1	0.701483
0.0888889	0.164984
1.29e-07	0.722945
0.126834	0.740646
2.56e-06	0.22396
0.60001	0.243211
0.160741	0.761441
7.72e-08	0.281016
0.0712226	0.231664
0.730769	0.340356
1	0.279982
2.56e-06	0.0408932
1.57e-11	0.313256
1	0.120075
1.77e-06	0.017346
1.47e-11	0.114877
7.04e-08	1
0.00016041	1
0.00995713	0.634113
0.0333771	1
0.383142	8.5e-11
1	0.593177
0.383142	8.5e-11
1	0.988088
0.383142	0.00020823
2.21e-07	0.988088
1.52e-09	1
0.651341	0.311211
3.41e-09	1.85e-09
3.41e-09	1.84e-09
6.6e-06	0.163332
6.6e-06	0.163325
6.6e-06	0.16331
6.6e-06	0.163362
1.51e-07	1.62e-06
0.00014619	1.62e-06
6.06e-05	1.62e-06
1.52e-05	2.23e-16
0.142959	1.74e-05
1.62e-05	0
0.142959	0.00046024
1.52e-05	2.23e-16
1.62e-05	0
1.73e-05	0
3.14e-05	1.72e-13
3.14e-05	2.03e-13
0.102657	1
3.14e-05	0.00010661
5.82e-08	0.999895
5.82e-08	0.999895
5.82e-08	0.999895
5.82e-08	0.999895
4.34e-06	0.00335675
4.4e-05	0.00335643
7.09e-06	0.00335643
4.34e-06	2.2e-05
4.4e-05	8.33e-06
7.09e-06	8.33e-06
1.18e-07	0.970121
1.18e-07	0.970121
1.18e-07	0.970121
1.18e-07	0.970122
4.34e-06	0.00129937
4.4e-05	0.00129913
7.09e-06	0.00129913
2.55e-07	0.622448
2.55e-07	0.622456
2.55e-07	0.622453
2.55e-07	0.622445
9.14e-05	0.144433
1.47e-05	0.144433
9.14e-05	0.00072129
1.47e-05	0.00072129
5.82e-08	0.999747
5.82e-08	0.999747
5.82e-08	0.999747
5.82e-08	0.999747
1.52e-05	0
1.62e-05	2.09e-16
1.73e-05	1.95e-16
1.99e-07	0.0345446
0.00019297	0.0345446
8e-05	0.0345446
3.7e-07	0.409671
3.7e-07	0.409667
3.7e-07	0.409678
3.7e-07	0.409672
2.17e-07	0.0261126
0.00021034	0.0261126
8.72e-05	0.0261126
4.03e-07	0.197066
4.03e-07	0.197076
4.03e-07	0.197083
4.03e-07	0.197071
2.11e-07	4.54e-05
0.00020455	4.54e-05
8.48e-05	4.54e-05
1.37e-07	0.436148
1.37e-07	0.436126
1.37e-07	0.436169
1.37e-07	0.43621
1.95e-07	0.732494
0.00018911	0.732494
7.84e-05	0.732494
1.95e-07	0.00227039
0.00018911	0.00227039
7.84e-05	0.00227039
1.81e-07	0.956394
1.81e-07	0.956393
1.81e-07	0.956394
1.81e-07	0.956395
1.95e-07	0.0652992
0.00018919	0.0653026
0.0198847	0.0451579
7.84e-05	0.0652783
7.24e-08	0.345567
7.24e-08	0.345634
7.24e-08	0.345665
7.24e-08	0.345668
0.00157459	0.0451648
2.21e-07	0.0410965
0.0002142	0.0410965
8.88e-05	0.0410965
6.15e-07	0.541511
6.15e-07	0.541511
6.15e-07	0.541502
6.15e-07	0.54151
2.11e-07	0.00025578
0.00020455	0.00025578
8.48e-05	0.00025578
1.96e-07	0.294778
1.96e-07	0.294766
1.96e-07	0.294788
1.96e-07	0.294808
2.07e-07	0.0163934
0.00020069	0.0163934
8.32e-05	0.0163934
1.92e-07	0.098954
1.92e-07	0.0988931
1.92e-07	0.0989599
1.92e-07	0.0989664
2.07e-07	0.00678601
0.00020101	0.00683744
0.0211277	0.0201715
8.33e-05	0.00687475
7.69e-08	0.135252
7.69e-08	0.13521
7.69e-08	0.135213
7.69e-08	0.135215
0.00167299	0.0201557
1.51e-07	1.05e-06
0.00014619	1.05e-06
6.06e-05	1.05e-06
2.09e-07	0.172066
0.00020313	0.172078
8.42e-05	0.172131
2.09e-07	0.00816802
0.00020313	0.00820704
0.0213497	0.234734
8.42e-05	0.00823793
7.77e-08	0.119902
7.77e-08	0.119884
7.77e-08	0.119887
7.77e-08	0.119881
0.0016906	0.234748
2.21e-07	0.231006
0.00021441	0.230995
8.89e-05	0.230946
2.21e-07	0.0269104
0.00021441	0.0269153
0.0225362	0.619031
8.89e-05	0.0268965
3.08e-07	0.838603
3.08e-07	0.838601
3.08e-07	0.838603
3.08e-07	0.838604
0.00178451	0.619024
1.52e-05	0
0.142959	0.00327146
1.62e-05	0
0.142959	0.00971436
1.52e-05	1.12e-16
1.52e-05	1.12e-16
1.62e-05	0
1.62e-05	0
1.73e-05	1.95e-16
0.00022643	0.19347
1	0.608922
1.52e-05	1.12e-16
0.142959	8.17e-07
1.62e-05	2.09e-16
0.142959	0.00058935
1.62e-05	0
1.62e-05	0
1.62e-05	2.09e-16
1.73e-05	1.95e-16
1.48e-05	0.0250034
7.48e-08	0.0281631
5.87e-08	0.0281589
5.87e-08	0.0281461
5.87e-08	0.0281628
5.87e-08	0.028156
0.00023946	1
1.62e-05	0
1	1
1.52e-05	2.23e-16
1.62e-05	0
1.62e-05	2.09e-16
1.62e-05	2.09e-16
3.7e-07	1
3.7e-07	1
3.7e-07	1
3.7e-07	1
1.73e-05	1.95e-16
1.73e-05	0
3.96e-07	1
3.96e-07	1
3.96e-07	1
3.96e-07	1
0.0962186	1
1.34e-11	0.807239
1.34e-11	0.807238
2.9e-12	0.494312
6.12e-08	0.432029
3.52e-06	0.994956
4.42e-08	1
0.133639	1
2.28e-09	0.615557
3.93e-12	0.824435
1.45e-12	0.567788
8.5e-10	1
1.23e-12	0.594307
0.0499089	0.728535
8.5e-10	0.476658
1.47e-12	1.38e-16
0.560851	0.959789
9.61e-09	0.960057
1.65e-11	0.947929
2.21e-07	0.00218117
1.73e-07	0.002181
1.46e-05	0.0444514
1.73e-07	0.00218129
1.73e-07	0.00218122
0.00035695	0.151597
1.73e-07	0.00218113
0.0499089	0.228576
8.5e-10	0.098574
1.47e-12	0
1	0.00011441
1	4.9e-05
1	4.28e-05
1	6.8e-05
1.3e-05	0.0194183
1.3e-05	0.0194128
1.3e-05	0.0194148
1.3e-05	0.0193856
3.44e-05	0.203636
3.44e-05	0.203624
3.44e-05	0.203651
3.44e-05	0.203643
0.2	2.33142
0.4	0.549956
0.6	0.00058539
0.8	0.274836
1	0.466209
1.33e-05	0.0470778
1.33e-05	0.0470825
1.33e-05	0.0470777
1.33e-05	0.0471203
9.67e-06	0.0179483
9.67e-06	0.0179448
9.67e-06	0.0179118
9.67e-06	0.0179472
9.74e-06	0.00521224
9.74e-06	0.00521325
9.74e-06	0.00524512
9.74e-06	0.00521172
4.58e-05	0.525655
4.58e-05	0.525657
4.58e-05	0.525633
4.58e-05	0.525647
1.26e-07	1
0.0825655	0.569916
0.060549	0.522368
4.96e-11	0.99512
0.00023607	3.2606
4.67e-11	1.13e-06
0.00845685	1.13e-06
1.35e-12	1.13e-06
1.49e-13	3.57e-06
1	0.178378
7.44e-15	0.178378
2.61e-10	1
1.1e-08	1
2.52e-10	77.4354
1.88e-09	1
3.59e-06	1
2.53e-12	1
0.00328254	1
3.46e-11	1
5.16e-15	1
4.64e-11	1
0.0084602	1
5.16e-15	1
1.11e-15	1
6.78e-14	0.818156
7.95e-11	1
6.78e-14	0.818157
1.46e-14	0.818156
9.78e-13	0.808371
0.0196133	5.2e-05
1.87e-12	0.00331499
0.99295	4.51e-06
0.00155306	5.2e-05
0.428709	0.0131765
8.5e-10	0.00408708
3.47e-13	0.64783
8.5e-10	1
2.54e-13	1
0.487559	0.0480872
8.5e-10	1.22e-16
3.47e-13	0.475416
0.0439199	0.0107396
8.5e-10	0
1.58e-12	0.0112321
3.48e-10	0.140118
7.93e-13	0.965558
5.29e-06	0.178306
4.16e-06	0.504732
1.84e-05	0.719674
4.16e-06	0.504731
4.15e-06	0.504705
4.15e-06	0.504737
0.215589	0.42673
0.0913533	1
1.57e-09	0.42673
2.68e-12	0.83381
0.00261444	0.303436
0.00261444	0.303434
0.00261444	0.303441
0.0026143	0.303461
0.00346411	0.00358363
0.00346415	0.00360617
0.00346412	0.00358888
0.003464	0.00359433
0.00424847	0.137374
0.00424836	0.137349
0.00424843	0.137356
0.00424832	0.137376
0.00470595	0.242418
0.00470596	0.24243
0.00470603	0.242435
0.00470577	0.242415
1.97e-08	0.361752
0.00052289	0.307965
0.00052287	0.307962
0.00052288	0.30797
1.97e-08	0.487437
0.00052287	0.307974
0.00075167	2.22e-05
0.00075164	2.22e-05
0.00075165	2.22e-05
2.46e-08	0.975492
0.00075162	2.22e-05
0.00029412	3.62e-13
0.00029412	3.61e-13
0.00029412	3.62e-13
0.00029411	3.61e-13
0.00133991	8.74e-13
0.00133988	8.74e-13
0.00133987	8.74e-13
4.91e-08	1.02e-12
0.00133984	8.74e-13
0.00029412	3.53e-13
0.00029412	3.53e-13
0.00029412	3.53e-13
0.00029411	3.53e-13
4.91e-08	0.756916
0.00133991	1.11e-12
0.00133988	1.11e-12
0.00133987	1.11e-12
4.91e-08	7.05e-13
0.00133984	1.11e-12
9.83e-09	0.199421
1.23e-08	0.158039
3.17e-08	0.0845089
2.29e-08	0.732366
0.0002681	0.128707
0.00544816	0.0710573
1.3e-07	0.0533418
6.25e-06	0.0579636
3.93e-09	0.28151
8.62e-05	0.114009
1.99e-12	0.207829
8.49e-09	0.206386
4.35e-05	0.339315
1.18e-06	0.118837
1.31e-07	0.0118581
0.00273489	0.146337
7.75e-07	0.321738
6.1e-06	0.26181
1.94e-08	0.0075802
1.27e-07	0.0658136
1.99e-07	0.0901878
0.00526026	0.376383
6.58e-10	0.0353547
3.7e-11	0.304933
1.11e-06	0.0766723
5.02e-09	1.38976
1.1e-06	0.0759451
2.01e-05	3.38531
3.97e-08	0.282964
9.96e-05	0.133435
0.00029193	0.289484
0.00011748	0.946977
1.62e-07	0.143529
0.00064907	0.130562
0.00204475	0.382279
0.00027669	0.0405602
4.44e-06	0.407914
1.11e-06	0.0766656
3.91e-06	0.604851
0.00321605	0.623749
1.64e-07	0.764674
0.00152068	0.477626
0.0010634	0.246191
1.18e-07	0.159369
2.76e-09	0.0166519
3.53e-07	0.016981
0.0009663	1.21836
0.00526055	0.376352
1.29e-05	24.1003
9e-09	0.281481
1.25e-07	0.0343633
1.2e-06	0.012491
5.89e-05	0.261629
8.55e-07	0.307603
3.53e-07	0.0169076
0.00096631	1.21838
0.00121006	0.424341
3.21e-06	0.151401
3.7e-05	0.121942
0.00024288	0.819148
5.11e-09	0.0422108
0.00496799	0.464519
2.47e-07	0.0799173
1.94e-11	0.152195
1.11e-06	0.0766538
5.73e-05	0.125465
1.11e-06	0.076672
8.7e-06	0.119493
0.00380128	0.330873
0.0009663	1.21838
3.03e-07	0.0125119
5.52e-08	0.0351799
0.00408584	0.115724
5.89e-05	0.261631
3.26e-08	0.260376
0.0009663	1.21838
0.00539122	0.114665
7.88e-11	0.0594733
5.91e-05	0.261656
8.05e-08	4.1205
2.82e-08	0.0822153
0.00526023	0.376384
2.7e-08	0.113587
4.4e-10	0.0172652
6.82e-06	0.143298
5.35e-06	0.143297
6.46e-06	0.396706
5.35e-06	0.143299
5.35e-06	0.14332
0.0004266	0.976672
5.35e-06	0.143295
2.21e-07	0.00364356
1.73e-07	0.00364304
1.53e-05	0.0651112
1.73e-07	0.00364385
1.73e-07	0.00364362
0.00041455	0.157195
1.73e-07	0.00364341
3.27e-12	1.77104
0.00781922	0.97112
1.05e-09	1
1.05e-09	1
1.29e-11	0.0844365
1.72e-10	0.0844365
2.42e-11	1
2.96e-11	1
1	1
1.15e-10	1
1.15e-10	1
4.76e-12	0.00181893
2.8e-13	1
7.68e-12	1
4.76e-12	0.00029755
1.54e-12	1
1.64e-05	1
5.12e-12	0.416041
3.6e-12	0.194144
2.81e-11	0.00467861
1.76e-15	1
1.05e-07	0.308166
8.24e-08	0.410558
8.24e-08	0.410574
8.24e-08	0.410573
8.24e-08	0.410564
0.122967	1
1.81e-14	0.702829
1.81e-14	0.702819
3.91e-15	0.702824
1.47e-12	1.38e-16
1.76e-07	0.240681
0.100568	0.0627558
0.100568	0.0627408
1.02e-07	0.0774214
0.0498866	0.349313
0.0498883	0.34927
1.25e-07	0.159517
0.0865479	0.0718824
0.0865487	0.0718794
1.15e-07	0.527542
0.106712	0.0531777
0.106712	0.0531656
5.08e-07	0.169458
0.251124	0.0160581
0.251128	0.0160581
8.63e-07	0.432951
0.347773	0.2709
0.347768	0.270866
3.5e-07	0.270731
0.188043	0.245403
0.188048	0.245417
4.05e-07	0.471829
0.340643	0.242876
0.340662	0.242914
1.95e-06	0.0633643
0.73636	0.159118
0.736359	0.159116
4.14e-06	0.629124
1	0.444595
1	0.444594
6.56e-07	0.187456
0.24357	0.0743511
0.243576	0.0743377
2.26e-06	0.187496
0.671786	0.0306134
0.671784	0.0306085
1.94e-05	0.00074659
1.77e-05	0.00074659
0.0172589	0.00074659
1.24e-10	0.00074659
9.12e-13	0.999756
0.00105854	1
9.83e-10	1
9.78e-12	0.978353
6.97e-09	1
6.65e-12	0.967055
0.55361	0.545975
0.553592	0.545968
0.553621	0.545979
0.553581	0.545971
0.0039	0.0666666
0.00416	0.0625001
1.23e-06	0.0105264
6.15e-08	1
0.00014509	1
0.00183477	1
1.78e-05	1
0.0402991	1
0.157747	1
0.0121646	2.17e-10
0.0145287	2.17e-10
2.01e-05	2.17e-10
0.00011718	1
0.0319768	2.17e-10
3.43e-13	1.47e-16
3.43e-13	0
1.37e-12	2.95e-16
8.53e-07	2.73e-11
6.69e-07	2.72e-11
6.69e-07	2.71e-11
6.69e-07	2.72e-11
6.69e-07	2.69e-11
2.3e-07	0.762914
0.00076925	0.762914
0.0257318	0.762914
0.13347	0.762914
0.111893	0.762914
1.37e-12	0.00226055
1.65e-07	1
0.00011089	1
0.280684	1
[truncated: 21,285 more rows]

## Sheet: Data_for_FigureS1(a)
q	k	Median MAPE
0.001	1	0.939457
0.001	2	0.93947
0.001	3	0.939516
0.001	4	0.93953
0.001	5	0.939533
0.001	6	0.939533
0.001	7	0.939533
0.001	8	0.939533
0.001	9	0.939533
0.001	10	0.939533
0.001	11	0.939533
0.001	12	0.939533
0.001	13	0.939533
0.001	14	0.939533
0.001	15	0.939533
0.001	16	0.939533
0.001	17	0.939533
0.001	18	0.939533
0.001	19	0.939533
0.001	20	0.939533
0.1	1	0.351505
0.1	2	0.351157
0.1	3	0.362995
0.1	4	0.373842
0.1	5	0.382901
0.1	6	0.392119
0.1	7	0.401632
0.1	8	0.410497
0.1	9	0.419034
0.1	10	0.426594
0.1	11	0.434881
0.1	12	0.44004
0.1	13	0.445207
0.1	14	0.450129
0.1	15	0.45426
0.1	16	0.458139
0.1	17	0.461871
0.1	18	0.464857
0.1	19	0.467543
0.1	20	0.469652
0.2	1	0.367618
0.2	2	0.366593
0.2	3	0.378402
0.2	4	0.392506
0.2	5	0.40379
0.2	6	0.413893
0.2	7	0.424233
0.2	8	0.431261
0.2	9	0.440068
0.2	10	0.44651
0.2	11	0.453224
0.2	12	0.459241
0.2	13	0.466864
0.2	14	0.472621
0.2	15	0.478651
0.2	16	0.484299
0.2	17	0.489906
0.2	18	0.494044
0.2	19	0.498696
0.2	20	0.502794
0.5	1	0.386181
0.5	2	0.400572
0.5	3	0.427167
0.5	4	0.450529
0.5	5	0.467937
0.5	6	0.483021
0.5	7	0.497327
0.5	8	0.509557
0.5	9	0.522772
0.5	10	0.535991
0.5	11	0.549087
0.5	12	0.557756
0.5	13	0.566078
0.5	14	0.580665
0.5	15	0.612466
0.5	16	0.640523
0.5	17	0.662219
0.5	18	0.679529
0.5	19	0.684837
0.5	20	0.69463
0.6	1	0.390562
0.6	2	0.413976
0.6	3	0.4449
0.6	4	0.468127
0.6	5	0.493483
0.6	6	0.511394
0.6	7	0.527423
0.6	8	0.545014
0.6	9	0.561432
0.6	10	0.570138
0.6	11	0.583464
0.6	12	0.595292
0.6	13	0.600449
0.6	14	0.61345
0.6	15	0.647076
0.6	16	0.67507
0.6	17	0.695882
0.6	18	0.710284
0.6	19	0.714819
0.6	20	0.723797
0.8	1	0.399152
0.8	2	0.436784
0.8	3	0.487058
0.8	4	0.53042
0.8	5	0.554943
0.8	6	0.575454
0.8	7	0.593371
0.8	8	0.612675
0.8	9	0.625301
0.8	10	0.632742
0.8	11	0.661706
0.8	12	0.702371
0.8	13	0.729289
0.8	14	0.756759
0.8	15	0.785205
0.8	16	0.798965
0.8	17	0.808717
0.8	18	0.822214
0.8	19	0.827407
0.8	20	0.833151
1	1	0.406125
1	2	0.462124
1	3	0.516917
1	4	0.569054
1	5	0.608217
1	6	0.638064
1	7	0.658816
1	8	0.683489
1	9	0.709952
1	10	0.715391
1	11	0.74505
1	12	0.790766
1	13	0.830946
1	14	0.87049
1	15	0.903866
1	16	0.930175
1	17	0.945727
1	18	0.95385
1	19	0.950655
1	20	0.955348
2	1	0.436177
2	2	0.549103
2	3	0.624434
2	4	0.758452
2	5	0.852099
2	6	0.97659
2	7	1.06836
2	8	1.13647
2	9	1.23523
2	10	1.28694
2	11	1.39995
2	12	1.45339
2	13	1.49177
2	14	1.54292
2	15	1.60323
2	16	1.64411
2	17	1.68727
2	18	1.70035
2	19	1.70239
2	20	1.70101
5	1	0.540184
5	2	1.07375
5	3	1.70941
5	4	2.63535
5	5	3.90407
5	6	4.77464
5	7	5.72126
5	8	7.38847
5	9	9.05794
5	10	10.2684
5	11	12.344
5	12	13.9965
5	13	15.4684
5	14	16.501
5	15	17.1403
5	16	19.0342
5	17	20.2091
5	18	22.3082
5	19	23.8588
5	20	26.6467
10	1	0.653099
10	2	1.90271
10	3	3.6108
10	4	5.62641
10	5	9.23283
10	6	11.5222
10	7	13.5626
10	8	15.6505
10	9	17.3643
10	10	20.1888
10	11	23.7451
10	12	26.0364
10	13	27.8506
10	14	32.5902
10	15	34.3779
10	16	37.8877
10	17	41.0847
10	18	42.1547
10	19	43.1058
10	20	45.2642

## Sheet: Data_for_FigureS1(b)
q	k	Median MAPE
0.065	1	0.34808
0.065	2	0.347149
0.065	3	0.359628
0.065	4	0.370002
0.065	5	0.379948
0.066	1	0.347931
0.066	2	0.347004
0.066	3	0.359497
0.066	4	0.37004
0.066	5	0.379668
0.067	1	0.347634
0.067	2	0.347307
0.067	3	0.359464
0.067	4	0.369926
0.067	5	0.379551
0.068	1	0.347665
0.068	2	0.347253
0.068	3	0.359474
0.068	4	0.369966
0.068	5	0.379742
0.069	1	0.347904
0.069	2	0.347327
0.069	3	0.359529
0.069	4	0.370005
0.069	5	0.379713
0.07	1	0.348078
0.07	2	0.347256
0.07	3	0.359462
0.07	4	0.369879
0.07	5	0.379581
0.071	1	0.34782
0.071	2	0.347022
0.071	3	0.358626
0.071	4	0.369736
0.071	5	0.379277
0.072	1	0.347234
0.072	2	0.346947
0.072	3	0.358882
0.072	4	0.369766
0.072	5	0.379066
0.073	1	0.347146
0.073	2	0.34682
0.073	3	0.358543
0.073	4	0.369293
0.073	5	0.379426
0.074	1	0.347272
0.074	2	0.346783
0.074	3	0.358468
0.074	4	0.369345
0.074	5	0.379512
0.075	1	0.346917
0.075	2	0.346774
0.075	3	0.358375
0.075	4	0.369544
0.075	5	0.37986
0.076	1	0.346886
0.076	2	0.346909
0.076	3	0.358579
0.076	4	0.369754
0.076	5	0.379739
0.077	1	0.347041
0.077	2	0.347055
0.077	3	0.358368
0.077	4	0.369787
0.077	5	0.379811
0.078	1	0.3476
0.078	2	0.347015
0.078	3	0.358496
0.078	4	0.369956
0.078	5	0.379913
0.079	1	0.348027
0.079	2	0.347383
0.079	3	0.35864
0.079	4	0.369981
0.079	5	0.379913
0.08	1	0.348985
0.08	2	0.347331
0.08	3	0.358806
0.08	4	0.370397
0.08	5	0.38041
0.081	1	0.349003
0.081	2	0.347832
0.081	3	0.359466
0.081	4	0.370495
0.081	5	0.380449
0.082	1	0.348504
0.082	2	0.348282
0.082	3	0.359508
0.082	4	0.370552
0.082	5	0.380423
0.083	1	0.348469
0.083	2	0.348495
0.083	3	0.359609
0.083	4	0.371331
0.083	5	0.380466
0.084	1	0.349304
0.084	2	0.348874
0.084	3	0.359259
0.084	4	0.370881
0.084	5	0.380988
0.085	1	0.3496
0.085	2	0.349259
0.085	3	0.359995
0.085	4	0.369997
0.085	5	0.380014

[truncated: 6 more sheets: Data_for_FigureS2, Data_for_FigureS3, Table S1, Figure S1, Figure S2, Figure S3]
